# Supplementary material for: Longitudinal lipidomic profiles of left ventricular mass and left ventricular hypertrophy in American Indians
Source: JCI Insight. 2024 Oct 15;9(22):e181172. doi: 10.1172/jci.insight.181172 (PMC11601894; doi:10.1172/jci.insight.181172)
Supplement: Supplemental tables 1-11 [file jciinsight-9-181172-s283.xlsx]

## Sheet: Table S1
Table S1. Plasma lipid species associated with left ventricular mass index (LVMI) in SHFS and BHS.
Lipid	SHFS	BHS		Meta-analysis
	(Discovery)	(Replication)
	β (95% CI)*	β (95% CI)**	P-value	β (95% CI)	P-value
AC(18:0)	0.04 (0, 0.07)	0.04 (-0.01, 0.1)	0.148	0.04 (0.01, 0.07)	0.01
AC(26:0)	0.05 (0.01, 0.08)	0.1 (0.04, 0.16)	0.001	0.07 (0.02, 0.12)	0.006
CER(d34:1)	0.06 (0.03, 0.09)	0.002 (-0.06, 0.06)	0.939	0.04 (-0.02, 0.09)	0.198
Cholesterol	-0.03 (-0.06, -0.01)	0.002 (-0.07, 0.08)	0.957	-0.03 (-0.05, 0)	0.023
FA(22:1)	0.04 (0, 0.08)	0.03 (-0.02, 0.09)	0.231	0.04 (0.01, 0.07)	0.015
LPC(16:1)	0.04 (0.01, 0.07)	0.05 (-0.01, 0.1)	0.085	0.04 (0.02, 0.07)	0.001
LPC(18:1)	0.05 (0.02, 0.08)	0.04 (-0.02, 0.1)	0.162	0.05 (0.02, 0.07)	0.001
LPC(20:4) A	-0.04 (-0.07, -0.02)	0.06 (0.01, 0.12)	0.02	0.01 (-0.1, 0.11)	0.895
LPC(20:4) B	-0.04 (-0.07, -0.02)	0.06 (0.01, 0.12)	0.02	0.01 (-0.1, 0.12)	0.903
PC(34:4)	-0.04 (-0.06, -0.01)	0.04 (-0.02, 0.09)	0.174	0 (-0.08, 0.07)	0.902
PC(38:6) A	-0.03 (-0.05, -0.01)	-0.02 (-0.767,0.486)	0.66	-0.03 (-0.05, 0)	0.028
PC(38:6) B	-0.05 (-0.08, -0.02)	-0.02 (-0.07, 0.03)	0.47	-0.04 (-0.07, -0.02)	0.001
PC(38:6) C	0.04 (0.01, 0.07)	-0.02 (-0.07, 0.03)	0.47	0.01 (-0.04, 0.07)	0.621
PC(40:6) B	-0.05 (-0.08, -0.02)	-0.05 (-0.1, 0)	0.062	-0.05 (-0.08, -0.03)	<0.001
SM(d32:1) A	-0.05 (-0.08, -0.02)	0 (-0.06, 0.06)	0.946	-0.03 (-0.08, 0.02)	0.212
SM(d32:1) B	-0.05 (-0.08, -0.02)	0 (-0.06, 0.06)	0.946	-0.03 (-0.08, 0.02)	0.191
SM(d36:2) A	-0.07 (-0.1, -0.04)	-0.15 (-0.21, -0.09)	<0.001	-0.1 (-0.18, -0.03)	0.009
SM(d36:2) B	-0.06 (-0.09, -0.03)	-0.15 (-0.21, -0.09)	<0.001	-0.1 (-0.19, -0.01)	0.025
SM(d38:1) A	-0.09 (-0.12, -0.06)	-0.03 (-0.09, 0.04)	0.412	-0.06 (-0.12, 0)	0.047
SM(d38:1) B	-0.09 (-0.12, -0.06)	-0.03 (-0.09, 0.04)	0.412	-0.06 (-0.13, 0)	0.05
SM(d42:2) A	0.03 (0, 0.06)	-0.02 (-0.08, 0.04)	0.565	0.01 (-0.03, 0.06)	0.539
*Regression coefficients (β) and 95% confidence intervals (CIs) were obtained by linear generalized estimating equation (GEE) models, adjusting for age, sex, study center, BMI, smoking, systolic blood pressure, diabetes, eGFR, LDL-c and the use of lipid-lowering medication at the time blood sample was drawn. **β were obtained by linear regression model, adjusting for age, sex, race, smoking, syst…

## Sheet: Table S2
Table S2. Plasma lipid species (baseline) associated with incident left ventricular hypertrophy (LVH) were also associated with incident coronary heart disease (CHD) in the SHFS (mean follow-up: 18 years)
Lipid	Incident LVH		Incident CHD
	OR (95% CI)*	HR (95% CI) **	P-value	q-value
CER(d40:2)	0.65 (0.48, 0.87)	0.80 (0.64, 0.99)	0.036	0.21
PC(35:2) B	0.69 (0.53, 0.89)	0.89 (0.68, 1.16)	0.378	0.578
PC(35:4)	0.61 (0.44, 0.85)	0.84 (0.61, 1.16)	0.284	0.484
PC(37:2)	0.66 (0.51, 0.86)	0.76 (0.57, 1.00)	0.051	0.233
PC(37:5)	0.60 (0.43, 0.83)	0.80 (0.58, 1.10)	0.175	0.448
PC(38:6) A	0.58 (0.40, 0.84)	0.67 (0.49, 0.92)	0.013	0.149
PC(p-14:0/22:2)/PC(o-14:1/22:2)	0.67 (0.53, 0.85)	0.87 (0.67, 1.12)	0.278	0.484
PC(p-16:0/20:5)/PC(o-16:0/20:5)	0.60 (0.42, 0.84)	0.82 (0.59, 1.15)	0.254	0.484
PC(p-16:0/22:5)/PC(o-16:1/22:5)	0.57 (0.44, 0.74)	1.07 (0.80, 1.42)	0.647	0.826
PC(p-16:1/24:2)/PC(o-16:2/24:2)	0.70 (0.56, 0.88)	0.97 (0.77, 1.23)	0.814	0.916
PC(p-16:1/24:4)/PC(o-16:2/24:4)	0.65 (0.50, 0.85)	1.03 (0.81, 1.30)	0.817	0.916
PC(p-18:1/20:4)/PC(o-18:2/20:4)	0.57 (0.44, 0.73)	1.01 (0.76, 1.34)	0.953	0.974
PC(p-22:3/18:5)/PC(o-22:4/18:5)	0.53 (0.41, 0.68)	1.02 (0.80, 1.31)	0.855	0.925
PC(p-34:2)/PC(o-34:3)	0.61 (0.48, 0.78)	0.74 (0.56, 0.97)	0.032	0.21
PC(p-36:1)/PC(o-36:2) A	0.66 (0.52, 0.84)	0.80 (0.63, 1.03)	0.082	0.248
PC(p-36:1)/PC(o-36:2) B	0.56 (0.41, 0.76)	0.75 (0.57, 0.98)	0.032	0.21
PC(p-36:2)/PC(o-36:3)	0.52 (0.39, 0.69)	0.74 (0.56, 0.97)	0.027	0.21
PC(p-36:3)/PC(o-36:4)	0.68 (0.53, 0.86)	1.08 (0.86, 1.36)	0.522	0.686
PC(p-36:4)/PC(o-36:5)	0.63 (0.48, 0.82)	0.85 (0.64, 1.12)	0.25	0.484
PC(p-38:3)/PC(o-38:4) B	0.66 (0.50, 0.88)	1.02 (0.80, 1.31)	0.865	0.925
PC(p-38:4)/PC(o-38:5) A	0.65 (0.52, 0.81)	1.05 (0.83, 1.31)	0.702	0.85
PC(p-38:4)/PC(o-38:5) B	0.54 (0.39, 0.75)	0.92 (0.74, 1.14)	0.442	0.616
PC(p-38:5)/PC(o-38:6) B	0.51 (0.39, 0.65)	0.95 (0.74, 1.21)	0.667	0.829
PC(p-38:6)/PC(o-38:7)	0.66 (0.50, 0.86)	1.00 (0.79, 1.27)	0.978	0.978
PC(p-40:6)/PC(o-40:7) B	0.61 (0.46, 0.81)	1.10 (0.88, 1.37)	0.392	0.578
PC(p-42:5)/PC(o-42:6) A	0.65 (0.49, 0.85)	0.91 (0.73, 1.13)	0.384	0.578
PE(p-16:0/18:1)/PE(o-16:0/18:1)	0.59 (0.43, 0.81)	0.68 (0.51, 0.91)	0.01	0.149
PE(p-18:1/18:2)/PE(o-18:2/18:2)	0.63 (0.46, 0.85)	0.62 (0.46, 0.82)	0.001	0.054
PE(p-36:2)/PE(o-36:3) B	0.65 (0.49, 0.86)	0.71 (0.54, 0.92)	0.009	0.149
PE(p-38:5)/PE(o-38:6) A	0.54 (0.38, 0.75)	0.80 (0.63, 1.02)	0.075	0.248
PE(p-38:5)/PE(o-38:6) B	0.57 (0.42, 0.75)	1.01 (0.85, 1.20)	0.912	0.953
PE(p-40:7)/PE(o-40:8)	0.61 (0.45, 0.84)	1.09 (0.85, 1.41)	0.498	0.674
SM(d17:0/18:2) A	0.62 (0.47, 0.83)	0.78 (0.60, 1.02)	0.073	0.248
SM(d36:3) A	0.60 (0.43, 0.83)	0.80 (0.63, 1.01)	0.063	0.248
SM(d38:2) A	0.63 (0.50, 0.81)	0.87 (0.69, 1.11)	0.269	0.484
SM(d39:2)	0.65 (0.51, 0.84)	0.84 (0.61, 1.15)	0.28	0.484
SM(d40:1) B	0.64 (0.49, 0.84)	0.76 (0.57, 0.99)	0.046	0.233
SM(d40:2) B	0.60 (0.45, 0.79)	0.77 (0.58, 1.03)	0.078	0.248
SM(d40:2) C	0.67 (0.53, 0.85)	0.88 (0.69, 1.11)	0.274	0.484
SM(d41:1) A	0.64 (0.48, 0.86)	0.89 (0.68, 1.17)	0.402	0.578
SM(d41:2)	0.56 (0.44, 0.72)	0.81 (0.61, 1.07)	0.136	0.369
SM(d41:2) B	0.54 (0.41, 0.72)	0.89 (0.68, 1.15)	0.368	0.578
TAG(53:5)/TAG(16:0/17:1/20:4)	0.45 (0.28, 0.72)	0.71 (0.48, 1.05)	0.086	0.248
TAG(54:7)/TAG(16:0/18:2/20:5)	0.50 (0.32, 0.80)	0.77 (0.51, 1.16)	0.213	0.484
TAG(56:9)	0.39 (0.22, 0.67)	0.79 (0.56, 1.12)	0.193	0.467
TAG(58:10)	0.51 (0.32, 0.80)	0.95 (0.67, 1.34)	0.762	0.899
* Odds ratios (ORs) and 95% confidence intervals (CIs) were obtained by GEE, adjusting for traditional risk factors (age, sex, smoking, SBP, BMI, eGFR, diabetes, LDL-c and lipid-lowering medication) at baseline. ** Hazard ratios (HRs) and 95% confidence intervals (CIs) were obtained by Cox proportional hazard frailty model, adjusting for age, sex, BMI, smoking, hypertension, diabetes, LDL-c, HDL-…

## Sheet: Table S3
Table S3. List of plasma lipid species whose longitudinal changes significantly associated with change in LVMI in the SHFS (only known lipids with P<0.05 are shown)
Lipid		Class	β (95% CI)*	q-value**
CE(22:2)		Cholesterol esters	0.06 (0.05, 0.08)	<0.001
CER(d40:0)		Ceramides	0.08 (0.02, 0.15)	0.279
CER(d41:1)		Ceramides	-0.07 (-0.14, -0.01)	0.356
CER(d43:1)		Ceramides	-0.06 (-0.12, 0.00)	0.375
DAG(38:6)		Diacylglycerols	-0.08 (-0.15, -0.01)	0.33
FA(10:0)		Fatty acids	0.07 (0.02, 0.12)	0.159
FA(13:0)		Fatty acids	0.06 (0.01, 0.10)	0.307
FA(18:1)		Fatty acids	0.06 (0.01, 0.11)	0.287
LPC(18:2)		Phosphocholines	-0.07 (-0.13, 0.00)	0.391
LPC(18:3)		Phosphocholines	-0.08 (-0.13, -0.03)	0.153
LPC(20:4) B		Phosphocholines	-0.08 (-0.14, -0.02)	0.286
LPC(24:0)		Phosphocholines	-0.07 (-0.14, -0.01)	0.375
LPC(o-16:0)		Phosphocholines	0.07 (0.03, 0.11)	0.097
LPE(20:4)		Phosphoethanolamines	-0.09 (-0.14, -0.04)	0.048
PC(35:2) A		Phosphocholines	-0.07 (-0.14, -0.01)	0.305
PC(35:4)		Phosphocholines	-0.11 (-0.17, -0.05)	0.047
PC(36:3) B		Phosphocholines	0.07 (0.01, 0.14)	0.384
PC(37:4)		Phosphocholines	-0.15 (-0.21, -0.08)	0.003
PC(38:2)		Phosphocholines	0.06 (0.00, 0.12)	0.431
PC(38:3)		Phosphocholines	0.09 (0.02, 0.16)	0.22
PC(38:4) C		Phosphocholines	-0.10 (-0.16, -0.04)	0.117
PC(38:6) C		Phosphocholines	0.08 (0.02, 0.14)	0.2
PC(p-14:0/22:3)/PC(o-14:0/22:3)		Phosphocholines	0.08 (0.02, 0.13)	0.2
PC(p-22:4/24:2)/PC(o-22:5/24:2)		Phosphocholines	0.06 (0.00, 0.12)	0.438
PC(p-38:5)/PC(o-38:6) A		Phosphocholines	0.07 (0.01, 0.12)	0.33
PC(p-40:6)/PC(o-40:7) A		Phosphocholines	0.07 (0.01, 0.13)	0.283
PE(16:0/22:5)		Phosphoethanolamines	0.07 (0.00, 0.13)	0.438
SM(d17:0/18:2) A		Sphingomyelins	-0.07 (-0.14, 0.00)	0.431
SM(d18:0/24:1)		Sphingomyelins	0.05 (0.00, 0.11)	0.438
SM(d34:0) A		Sphingomyelins	0.09 (0.02, 0.16)	0.2
SM(d34:0) B		Sphingomyelins	0.13 (0.07, 0.20)	0.009
SM(d36:2) B		Sphingomyelins	-0.07 (-0.13, -0.01)	0.307
TAG(42:0)		Triacylglycerols	-0.04 (-0.08, 0.00)	0.397
TAG(42:2)		Triacylglycerols	-0.07 (-0.11, -0.02)	0.16
TAG(46:3) A		Triacylglycerols	-0.06 (-0.12, 0.00)	0.438
TAG(46:4) A		Triacylglycerols	-0.07 (-0.13, -0.01)	0.356
TAG(48:4) A		Triacylglycerols	-0.08 (-0.12, -0.03)	0.117
TAG(48:4) B		Triacylglycerols	-0.07 (-0.12, -0.03)	0.117
TAG(48:5)		Triacylglycerols	-0.07 (-0.12, -0.02)	0.195
TAG(50:5)		Triacylglycerols	-0.07 (-0.14, 0.00)	0.427
TAG(51:5)		Triacylglycerols	-0.10 (-0.17, -0.03)	0.18
TAG(53:5)		Triacylglycerols	-0.08 (-0.15, 0.00)	0.438
TAG(54:6)/TAG(16:0/18:2/20:4)		Triacylglycerols	-0.06 (-0.11, -0.01)	0.33
TAG(54:7) A		Triacylglycerols	-0.07 (-0.14, -0.01)	0.369
TAG(55:5)/TAG(17:0/18:1/20:4)		Triacylglycerols	-0.07 (-0.14, -0.01)	0.369
TAG(56:5) C		Triacylglycerols	-0.06 (-0.12, -0.01)	0.375
TAG(56:6)		Triacylglycerols	-0.07 (-0.15, 0.00)	0.435
TAG(56:7) A		Triacylglycerols	-0.09 (-0.17, -0.02)	0.276
TAG(56:8) A		Triacylglycerols	-0.10 (-0.16, -0.03)	0.16
TAG(56:9)		Triacylglycerols	-0.06 (-0.12, -0.01)	0.375
TAG(58:10)		Triacylglycerols	-0.09 (-0.16, -0.03)	0.18
TAG(58:9)		Triacylglycerols	-0.09 (-0.17, -0.02)	0.307
*β (regression coefficients) and 95% confidence intervals (CIs) were obtained from the GEE model, adjusting for age, sex, study center, smoking, diabetes, use of lipid-lowering medication, changes in BMI, SBP, eGFR, LDL-c, as well as baseline LVMI and lipid.

## Sheet: Table S4
Table S4. Results of sensitivity analyses for cross-sectional and longitudinal associations in American Indians (lipids with q<0.05 are shown)
Lipid	β (95% CI)a	β (95% CI)a	β (95% CI)a
	(further adjust HDL-C)	(further adjust TG)	(further adjust use of anti-hypertensive drugs)
Cross-sectional analysis
CE(16:1)	0.07 (0.02, 0.11)	0.04 (0.00, 0.09)	0.05 (0.00, 0.09)
CE(18:3)	0.00 (-0.04, 0.05)	-0.02 (-0.06, 0.02)	-0.01 (-0.05, 0.03)
CE(20:4)	-0.03 (-0.07, 0.01)	-0.06 (-0.10, -0.01)	-0.04 (-0.07, 0.00)
CE(22:6)	-0.05 (-0.09, -0.01)	-0.06 (-0.10, -0.01)	-0.05 (-0.09, -0.01)
CER(d34:1)	0.02 (-0.02, 0.06)	0.04 (-0.01, 0.08)	0.03 (-0.01, 0.07)
CER(d42:2) A	0.05 (0.01, 0.09)	0.06 (0.02, 0.10)	0.05 (0.01, 0.09)
CER(d42:2) B	0.04 (0.00, 0.08)	0.05 (0.01, 0.09)	0.04 ( 0.00, 0.08)
DAG(36:5)	-0.05 (-0.10, -0.01)	-0.06 (-0.12, 0.00)	-0.04 (-0.09, 0.00)
DAG(38:5)	-0.07 (-0.13, -0.02)	-0.13 (-0.22, -0.03)	-0.06 (-0.12, -0.01)
DAG(38:6)	-0.07 (-0.13, -0.02)	-0.09 (-0.16, -0.02)	-0.06 (-0.12, -0.01)
FA(18:3)	-0.05 (-0.08, -0.01)	-0.05 (-0.08, -0.01)	-0.05 (-0.08, -0.01)
FA(22:0)	-0.03 (-0.04, -0.02)	-0.03 (-0.03, -0.02)	-0.02 (-0.03, -0.01)
LPC(16:1)	0.04 (0.00, 0.09)	0.04 (0.00, 0.08)	0.04 (-0.01, 0.08)
LPC(17:1)	0.06 (0.02, 0.10)	0.06 (0.02, 0.10)	0.06 (0.02, 0.10)
LPC(18:1)	0.05 (0.01, 0.10)	0.05 (0.00, 0.09)	0.05 (0.00, 0.09)
LPC(20:4) A	-0.04 (-0.07, 0.00)	-0.04 (-0.07, 0.00)	-0.04 (-0.08, 0.00)
LPC(20:4) B	-0.04 (-0.08, 0.00)	-0.05 (-0.08, -0.01)	-0.04 (-0.08, -0.01)
LPC(20:5)	-0.02 (-0.06, 0.01)	-0.02 (-0.06, 0.01)	-0.02 (-0.06, 0.01)
LPC(p-18:0)/LPC(o-18:1)	-0.02 (-0.05, 0.01)	-0.02 (-0.04, 0.01)	-0.02 (-0.04, 0.01)
PC(17:1/22:5)	-0.05 (-0.09, -0.01)	-0.05 (-0.09, -0.01)	-0.04 (-0.09, 0.00)
PC(33:2)	-0.03 (-0.07, 0.01)	-0.03 (-0.07, 0.01)	-0.03 (-0.07, 0.01)
PC(34:1)	0.03 (-0.01, 0.07)	0.03 (-0.01, 0.07)	0.02 (-0.02, 0.06)
PC(34:4)	-0.04 (-0.08, 0.00)	-0.04 (-0.08, -0.01)	-0.04 (-0.08, -0.01)
PC(35:4)	-0.05 (-0.08, -0.01)	-0.05 (-0.09, -0.01)	-0.05 (-0.08, -0.01)
PC(36:6)	-0.05 (-0.09, -0.02)	-0.06 (-0.10, -0.02)	-0.05 (-0.09, -0.02)
PC(37:4)	-0.03 (-0.07, 0.01)	-0.04 (-0.07, 0.00)	-0.04 (-0.07, 0.00)
PC(37:6)	-0.06 (-0.09, -0.02)	-0.06 (-0.10, -0.02)	-0.05 (-0.09, -0.02)
PC(38:4) C	-0.06 (-0.10, -0.01)	-0.06 (-0.10, -0.02)	-0.06 (-0.10, -0.02)
PC(38:6) B	-0.05 (-0.09, -0.01)	-0.05 (-0.09, -0.01)	-0.05 (-0.09, -0.01)
PC(38:6) C	0.03 (-0.01, 0.07)	0.03 ( 0.00, 0.07)	0.03 (-0.01, 0.07)
PC(40:6) B	-0.06 (-0.10, -0.02)	-0.06 (-0.10, -0.02)	-0.06 (-0.10, -0.02)
PC(p-16:0/22:5)/PC(o-16:1/22:5)	-0.06 (-0.10, -0.02)	-0.06 (-0.10, -0.02)	-0.06 (-0.10, -0.02)
PC(p-16:0/22:6)/PC(o-16:0/22:6)	-0.05 (-0.09, -0.01)	-0.05 (-0.09, -0.02)	-0.05 (-0.09, -0.01)
PC(p-16:0/22:6)/PC(o-16:1/22:6)	-0.04 (-0.08, 0.00)	-0.04 (-0.08, 0.00)	-0.04 (-0.08, 0.00)
PC(p-16:1/24:2)/PC(o-16:2/24:2)	-0.06 (-0.10, -0.02)	-0.06 (-0.10, -0.03)	-0.06 (-0.10, -0.03)
PC(p-16:1/24:4)/PC(o-16:2/24:4)	-0.06 (-0.09, -0.02)	-0.06 (-0.09, -0.02)	-0.06 (-0.09, -0.02)
PC(p-16:1/26:2)/PC(o-16:2/26:2)	-0.06 (-0.10, -0.03)	-0.07 (-0.10, -0.03)	-0.07 (-0.10, -0.03)
PC(p-18:0/20:3)/PC(o-18:0/20:3)	0.04 ( 0.00, 0.08)	0.03 (-0.01, 0.07)	0.03 (-0.01, 0.07)
PC(p-18:1/20:4)/PC(o-18:2/20:4)	-0.04 (-0.08, 0.00)	-0.05 (-0.08, -0.01)	-0.04 (-0.08, -0.01)
PC(p-38:4)/PC(o-38:5) B	-0.04 (-0.08, 0.00)	-0.04 (-0.08, 0.00)	-0.04 (-0.08, 0.00)
PC(p-38:5)/PC(o-38:6) B	-0.05 (-0.09, 0.00)	-0.05 (-0.09, -0.01)	-0.05 (-0.09, -0.01)
PC(p-42:5)/PC(o-42:6) A	-0.07 (-0.11, -0.04)	-0.08 (-0.12, -0.04)	-0.08 (-0.11, -0.04)
PE(36:1) B	0.03 (-0.01, 0.07)	0.03 (-0.01, 0.07)	0.02 (-0.02, 0.06)
SM(d14:1/29:0) A	-0.05 (-0.10, -0.01)	-0.05 (-0.10, -0.01)	-0.05 (-0.10, -0.01)
SM(d14:1/29:0) B	-0.07 (-0.11, -0.03)	-0.07 (-0.11, -0.03)	-0.07 (-0.11, -0.03)
SM(d15:0/16:1)	-0.07 (-0.11, -0.03)	-0.07 (-0.11, -0.03)	-0.07 (-0.11, -0.03)
SM(d17:0/18:2) A	-0.07 (-0.12, -0.03)	-0.07 (-0.12, -0.03)	-0.07 (-0.12, -0.03)
SM(d17:0/18:2) B	-0.05 (-0.10, -0.01)	-0.05 (-0.10, -0.01)	-0.05 (-0.09, -0.01)
SM(d30:1) A	-0.09 (-0.14, -0.05)	-0.10 (-0.14, -0.06)	-0.10 (-0.14, -0.05)
SM(d30:1) B	-0.08 (-0.12, -0.04)	-0.08 (-0.13, -0.04)	-0.08 (-0.12, -0.04)
SM(d32:1) A	-0.07 (-0.11, -0.03)	-0.08 (-0.12, -0.03)	-0.07 (-0.11, -0.03)
SM(d32:1) B	-0.07 (-0.11, -0.03)	-0.07 (-0.11, -0.03)	-0.07 (-0.11, -0.03)
SM(d32:2) A	-0.09 (-0.13, -0.05)	-0.09 (-0.13, -0.05)	-0.09 (-0.13, -0.05)
SM(d32:2) B	-0.10 (-0.15, -0.05)	-0.10 (-0.15, -0.05)	-0.10 (-0.15, -0.05)
SM(d33:1) A	-0.06 (-0.11, -0.02)	-0.07 (-0.11, -0.02)	-0.07 (-0.11, -0.03)
SM(d33:1) B	-0.05 (-0.10, -0.01)	-0.05 (-0.10, -0.01)	-0.05 (-0.10, -0.01)
SM(d34:2) A	-0.06 (-0.10, -0.02)	-0.06 (-0.10, -0.02)	-0.06 (-0.10, -0.02)
SM(d36:2) A	-0.08 (-0.12, -0.03)	-0.08 (-0.12, -0.03)	-0.08 (-0.12, -0.03)
SM(d36:2) B	-0.08 (-0.12, -0.04)	-0.08 (-0.12, -0.04)	-0.08 (-0.12, -0.04)
SM(d36:3) A	-0.09 (-0.13, -0.05)	-0.09 (-0.13, -0.05)	-0.09 (-0.13, -0.05)
SM(d36:3) B	-0.08 (-0.12, -0.03)	-0.08 (-0.12, -0.03)	-0.07 (-0.12, -0.03)
SM(d37:1) A	-0.10 (-0.14, -0.06)	-0.10 (-0.14, -0.06)	-0.10 (-0.14, -0.06)
SM(d37:1) B	-0.09 (-0.13, -0.05)	-0.09 (-0.13, -0.05)	-0.09 (-0.13, -0.05)
SM(d38:1) A	-0.10 (-0.15, -0.06)	-0.11 (-0.15, -0.06)	-0.11 (-0.15, -0.06)
SM(d38:1) B	-0.11 (-0.15, -0.07)	-0.11 (-0.15, -0.07)	-0.11 (-0.15, -0.07)
SM(d38:2) A	-0.09 (-0.13, -0.05)	-0.09 (-0.14, -0.05)	-0.09 (-0.13, -0.05)
SM(d38:2) B	-0.09 (-0.13, -0.04)	-0.09 (-0.14, -0.04)	-0.08 (-0.13, -0.04)
SM(d39:1) A	-0.11 (-0.15, -0.06)	-0.11 (-0.15, -0.06)	-0.11 (-0.15, -0.06)
SM(d39:1) B	-0.10 (-0.14, -0.06)	-0.10 (-0.14, -0.06)	-0.10 (-0.14, -0.06)
SM(d39:2)	-0.06 (-0.11, -0.02)	-0.06 (-0.11, -0.02)	-0.06 (-0.11, -0.02)
SM(d40:1) A	-0.07 (-0.12, -0.03)	-0.07 (-0.12, -0.03)	-0.07 (-0.12, -0.03)
SM(d40:1) B	-0.07 (-0.12, -0.03)	-0.07 (-0.12, -0.03)	-0.08 (-0.12, -0.03)
SM(d40:2) B	-0.08 (-0.13, -0.04)	-0.09 (-0.13, -0.04)	-0.08 (-0.13, -0.04)
SM(d40:2) C	-0.06 (-0.10, -0.02)	-0.06 (-0.10, -0.02)	-0.06 (-0.10, -0.02)
SM(d41:1) A	-0.08 (-0.13, -0.04)	-0.08 (-0.13, -0.04)	-0.09 (-0.13, -0.04)
SM(d41:2)	-0.06 (-0.11, -0.02)	-0.06 (-0.11, -0.02)	-0.06 (-0.11, -0.02)
SM(d41:2) A	-0.07 (-0.11, -0.03)	-0.07 (-0.11, -0.03)	-0.07 (-0.11, -0.03)
SM(d41:2) B	-0.08 (-0.12, -0.03)	-0.08 (-0.12, -0.04)	-0.08 (-0.12, -0.04)
SM(d43:1) A	-0.07 (-0.12, -0.03)	-0.07 (-0.12, -0.03)	-0.07 (-0.12, -0.03)
TAG(50:2)	0.03 (-0.01, 0.08)	0.07 ( 0.02, 0.13)	0.04 (-0.01, 0.08)
TAG(52:6)/TAG(16:1/18:2/18:3)	-0.03 (-0.07, 0.00)	-0.03 (-0.08, 0.02)	-0.03 (-0.06, 0.01)
TAG(54:6) C	-0.05 (-0.09, 0.00)	-0.05 (-0.11, 0.00)	-0.04 (-0.08, 0.00)
TAG(54:7)/TAG(16:0/16:1/22:6)	-0.04 (-0.08, 0.00)	-0.05 (-0.10, 0.00)	-0.04 (-0.07, 0.00)
TAG(54:7)/TAG(16:0/18:2/20:5)	-0.04 (-0.09, 0.00)	-0.05 (-0.10, 0.00)	-0.04 (-0.08, 0.00)
TAG(56:7) A	-0.05 (-0.09, 0.00)	-0.04 (-0.09, 0.01)	-0.04 (-0.09, 0.01)
TAG(56:8) A	-0.06 (-0.11, -0.02)	-0.07 (-0.12, -0.02)	-0.06 (-0.10, -0.01)
TAG(56:8) B	-0.05 (-0.10, 0.00)	-0.06 (-0.11, 0.00)	-0.04 (-0.09, 0.00)
TAG(56:9)	-0.05 (-0.08, -0.01)	-0.04 (-0.08, -0.01)	-0.04 (-0.07, -0.01)
TAG(58:10)	-0.05 (-0.08, -0.02)	-0.05 (-0.08, -0.02)	-0.05 (-0.08, -0.02)
Longitudinal analysis
TAG(58:9)	-0.05 (-0.09, -0.02)	-0.06 (-0.10, -0.02)	-0.05 (-0.09, -0.01)
CE(22:2)	0.06 (-0.07, 0.19)	0.06 (-0.06, 0.19)	0.06 (-0.07, 0.20)
PC(35:4)	-0.11 (-0.17, -0.04)	-0.09 (-0.14, -0.04)	-0.09 (-0.15, -0.04)
PC(37:4)	-0.15 (-0.21, -0.08)	-0.10 (-0.17, -0.04)	-0.11 (-0.17, -0.05)
LPE(20:4)	-0.09 (-0.14, -0.04)	-0.14 (-0.21, -0.08)	-0.14 (-0.21, -0.08)
SM(d34:0) B	0.14 ( 0.07, 0.20)	0.13 ( 0.07, 0.20)	0.14 ( 0.07, 0.20)
aβ (regression coefficients) and 95% confidence intervals (CIs) were obtained from generalized estimating equation (GEE) model, adjusting for age, sex, study center, BMI, smoking, SBP, diabetes, LDL-c, eGFR and use of lipid-lowering drug, plus one of the 3 additional covariates (HDL-C, triglycerides, use of antihypertensive drugs).

## Sheet: Table S5
Table S5. Results of sensitivity analyses for prospective associations in American Indians (only lipids with q<0.05 are shown)
Lipid	OR (95% CI)b	OR (95% CI)b	OR (95% CI)b
	(further adjust HDL-C)	(further adjust TG)	(further adjust use of anti-hypertensive drugs)
CER(d40:2)	0.63 (0.47, 0.86)	0.64 (0.48, 0.87)	0.65 (0.48, 0.87)
PC(35:2) B	0.69 (0.53, 0.89)	0.69 (0.53, 0.90)	0.69 (0.53, 0.88)
PC(35:4)	0.63 (0.45, 0.87)	0.62 (0.44, 0.86)	0.61 (0.44, 0.85)
PC(37:2)	0.67 (0.52, 0.87)	0.66 (0.51, 0.86)	0.66 (0.51, 0.85)
PC(37:5)	0.61 (0.44, 0.84)	0.60 (0.43, 0.83)	0.60 (0.43, 0.82)
PC(38:6) A	0.59 (0.41, 0.86)	0.57 (0.39, 0.84)	0.58 (0.40, 0.84)
PC(p-14:0/22:2)/PC(o-14:1/22:2)	0.68 (0.53, 0.88)	0.66 (0.52, 0.84)	0.67 (0.53, 0.85)
PC(p-16:0/20:5)/PC(o-16:0/20:5)	0.61 (0.44, 0.86)	0.60 (0.43, 0.84)	0.60 (0.42, 0.84)
PC(p-16:0/22:5)/PC(o-16:1/22:5)	0.58 (0.44, 0.75)	0.56 (0.43, 0.73)	0.57 (0.44, 0.74)
PC(p-16:1/24:2)/PC(o-16:2/24:2)	0.72 (0.57, 0.90)	0.70 (0.56, 0.87)	0.70 (0.56, 0.88)
PC(p-16:1/24:4)/PC(o-16:2/24:4)	0.65 (0.50, 0.86)	0.64 (0.49, 0.83)	0.65 (0.50, 0.84)
PC(p-18:1/20:4)/PC(o-18:2/20:4)	0.57 (0.44, 0.73)	0.55 (0.43, 0.71)	0.57 (0.44, 0.73)
PC(p-22:3/18:5)/PC(o-22:4/18:5)	0.54 (0.42, 0.70)	0.51 (0.40, 0.66)	0.53 (0.41, 0.68)
PC(p-34:2)/PC(o-34:3)	0.63 (0.49, 0.81)	0.61 (0.48, 0.78)	0.61 (0.48, 0.78)
PC(p-36:1)/PC(o-36:2) A	0.68 (0.53, 0.87)	0.66 (0.52, 0.84)	0.66 (0.52, 0.84)
PC(p-36:1)/PC(o-36:2) B	0.57 (0.41, 0.80)	0.55 (0.40, 0.75)	0.56 (0.40, 0.76)
PC(p-36:2)/PC(o-36:3)	0.53 (0.39, 0.71)	0.51 (0.38, 0.68)	0.52 (0.39, 0.69)
PC(p-36:3)/PC(o-36:4)	0.69 (0.54, 0.88)	0.68 (0.53, 0.86)	0.68 (0.53, 0.86)
PC(p-36:4)/PC(o-36:5)	0.64 (0.49, 0.84)	0.63 (0.48, 0.82)	0.63 (0.48, 0.82)
PC(p-38:3)/PC(o-38:4) B	0.67 (0.50, 0.89)	0.66 (0.50, 0.87)	0.66 (0.50, 0.88)
PC(p-38:4)/PC(o-38:5) A	0.65 (0.52, 0.82)	0.65 (0.52, 0.81)	0.65 (0.52, 0.81)
PC(p-38:4)/PC(o-38:5) B	0.55 (0.40, 0.76)	0.54 (0.39, 0.75)	0.54 (0.39, 0.75)
PC(p-38:5)/PC(o-38:6) B	0.51 (0.40, 0.66)	0.51 (0.39, 0.65)	0.51 (0.39, 0.65)
PC(p-38:6)/PC(o-38:7)	0.66 (0.51, 0.87)	0.66 (0.50, 0.86)	0.66 (0.50, 0.86)
PC(p-40:6)/PC(o-40:7) B	0.62 (0.46, 0.82)	0.60 (0.45, 0.80)	0.61 (0.46, 0.80)
PC(p-42:5)/PC(o-42:6) A	0.66 (0.50, 0.87)	0.64 (0.49, 0.84)	0.65 (0.49, 0.85)
PE(p-16:0/18:1)/PE(o-16:0/18:1)	0.61 (0.45, 0.83)	0.59 (0.43, 0.82)	0.59 (0.43, 0.81)
PE(p-18:1/18:2)/PE(o-18:2/18:2)	0.64 (0.47, 0.87)	0.63 (0.46, 0.85)	0.63 (0.46, 0.85)
PE(p-36:2)/PE(o-36:3) B	0.67 (0.50, 0.89)	0.65 (0.49, 0.86)	0.65 (0.49, 0.86)
PE(p-38:5)/PE(o-38:6) A	0.55 (0.39, 0.77)	0.54 (0.38, 0.76)	0.54 (0.38, 0.75)
PE(p-38:5)/PE(o-38:6) B	0.57 (0.43, 0.76)	0.57 (0.42, 0.76)	0.56 (0.42, 0.75)
PE(p-40:7)/PE(o-40:8)	0.63 (0.46, 0.86)	0.61 (0.45, 0.84)	0.61 (0.45, 0.83)
SM(d17:0/18:2) A	0.63 (0.47, 0.84)	0.63 (0.47, 0.83)	0.62 (0.47, 0.82)
SM(d36:3) A	0.60 (0.43, 0.83)	0.60 (0.43, 0.83)	0.60 (0.43, 0.82)
SM(d38:2) A	0.64 (0.50, 0.82)	0.63 (0.49, 0.81)	0.63 (0.49, 0.81)
SM(d39:2)	0.64 (0.50, 0.83)	0.64 (0.49, 0.82)	0.65 (0.50, 0.83)
SM(d40:1) B	0.64 (0.49, 0.84)	0.64 (0.49, 0.84)	0.64 (0.49, 0.84)
SM(d40:2) B	0.60 (0.45, 0.81)	0.58 (0.43, 0.77)	0.60 (0.45, 0.79)
SM(d40:2) C	0.68 (0.53, 0.87)	0.67 (0.53, 0.85)	0.67 (0.52, 0.85)
SM(d41:1) A	0.64 (0.48, 0.87)	0.64 (0.48, 0.86)	0.64 (0.48, 0.86)
SM(d41:2)	0.57 (0.44, 0.73)	0.56 (0.43, 0.71)	0.56 (0.44, 0.72)
SM(d41:2) B	0.54 (0.41, 0.73)	0.54 (0.40, 0.71)	0.54 (0.40, 0.71)
TAG(53:5)/TAG(16:0/17:1/20:4)	0.41 (0.24, 0.68)	0.37 (0.21, 0.65)	0.45 (0.28, 0.72)
TAG(54:7)/TAG(16:0/18:2/20:5)	0.47 (0.28, 0.77)	0.38 (0.21, 0.71)	0.50 (0.31, 0.80)
TAG(56:9)	0.37 (0.21, 0.65)	0.37 (0.21, 0.65)	0.38 (0.22, 0.66)
TAG(58:10)	0.51 (0.32, 0.81)	0.51 (0.32, 0.80)	0.50 (0.32, 0.79)
b Odds ratios (ORs) and 95% confidence intervals (CIs) were obtained by GEE, adjusting for traditional risk factors (age, sex, study center, smoking, SBP, BMI, eGFR, diabetes, LDL-c and lipid-lowering medication) at baseline, plus one of the 3 additional covariates (HDL-C, triglycerides, use of antihypertensive drugs).

## Sheet: Table S6 
Table S6. Sex-specific effects of lipid species on LVMI in American Indians
Lipids	P-value* (lipid × sex interaction)	q-value**
CER(d42:2) A	0.004	0.035
DAG(38:5)	0.005	0.038
PC(17:1/22:5)	0.008	0.041
PC(35:4)	<0.001	0.001
PC(36:6)	0.001	0.017
SM(d38:1) B	0.004	0.035
TAG(58:10)	0.008	0.041
* P-value was obtained from the interaction term (lipid × sex) in the GEE model. **Adjusted for multiple testing using the Storey’s q-value method.

## Sheet: Table S7 
Table S7. Effects of obesity status and type 2 diabetes status on cross-sectional, prospective and longitudinal associations of lipids in American Indians (only lipids with q<0.05 are shown)
Lipid	β (95% CI)1	q-value*	β (95% CI)2	q-value*
	(obesity vs. normal BMI)		(DM vs. non-DM)
Cross-sectional analysis
CE(16:1)	-0.07 (-0.84, 0.70)	0.998	0.71 (-0.32, 1.75)	0.801
CE(18:3)	-0.33 (-1.00, 0.34)	0.949	0.26 (-0.85, 1.38)	0.943
CE(20:4)	0.20 (-0.43, 0.84)	0.974	1.41 ( 0.28, 2.55)	0.654
CE(22:6)	0.23 (-0.40, 0.87)	0.963	0.22 (-0.67, 1.10)	0.943
CER(d34:1)	0.01 (-0.61, 0.64)	0.999	-0.63 (-1.32, 0.06)	0.66
CER(d42:2) A	0.03 (-0.61, 0.67)	0.998	0.01 (-0.68, 0.70)	0.987
CER(d42:2) B	0.42 (-0.19, 1.03)	0.949	-0.25 (-1.03, 0.54)	0.943
DAG(36:5)	-0.08 (-0.81, 0.65)	0.998	-0.36 (-1.16, 0.44)	0.943
DAG(38:5)	-0.12 (-1.06, 0.81)	0.998	-0.49 (-1.49, 0.52)	0.917
DAG(38:6)	-0.08 (-0.93, 0.78)	0.998	-0.58 (-1.53, 0.37)	0.801
FA(18:3)	-0.23 (-0.91, 0.44)	0.974	-0.31 (-1.92, 1.30)	0.943
FA(22:0)	-0.20 (-1.91, 1.50)	0.998	-0.01 (-1.57, 1.54)	0.987
LPC(16:1)	-0.10 (-0.83, 0.63)	0.998	0.23 (-1.02, 1.48)	0.943
LPC(17:1)	-0.80 (-1.49, -0.12)	0.949	-0.39 (-1.30, 0.52)	0.943
LPC(18:1)	-0.29 (-1.06, 0.47)	0.949	-0.24 (-1.44, 0.95)	0.943
LPC(20:4) A	0.02 (-0.62, 0.66)	0.999	-0.08 (-0.93, 0.77)	0.943
LPC(20:4) B	-0.38 (-1.05, 0.29)	0.949	0.43 (-0.63, 1.49)	0.943
LPC(20:5)	-0.12 (-0.75, 0.51)	0.998	0.10 (-0.88, 1.08)	0.943
LPC(p-18:0)/LPC(o-18:1)	-0.30 (-0.81, 0.21)	0.949	-0.32 (-1.69, 1.04)	0.943
PC(17:1/22:5)	-0.21 (-0.83, 0.42)	0.974	-0.61 (-1.54, 0.33)	0.801
PC(33:2)	-0.18 (-0.87, 0.50)	0.998	-1.17 (-2.25, -0.10)	0.66
PC(34:1)	0.20 (-0.43, 0.83)	0.974	-0.94 (-2.00, 0.12)	0.66
PC(34:4)	0.29 (-0.31, 0.88)	0.949	-0.39 (-1.08, 0.30)	0.801
PC(35:4)	-0.03 (-0.61, 0.56)	0.998	-0.81 (-1.84, 0.22)	0.66
PC(36:6)	0.20 (-0.39, 0.80)	0.974	-0.76 (-1.72, 0.21)	0.66
PC(37:4)	0.00 (-0.69, 0.69)	0.999	-0.46 (-1.27, 0.35)	0.801
PC(37:6)	-0.25 (-0.87, 0.37)	0.949	-1.39 (-2.42, -0.37)	0.654
PC(38:4) C	0.50 (-0.14, 1.15)	0.949	0.42 (-0.47, 1.31)	0.917
PC(38:6) B	0.38 (-0.28, 1.04)	0.949	-0.60 (-1.47, 0.27)	0.801
PC(38:6) C	0.56 (-0.04, 1.15)	0.949	-0.19 (-1.03, 0.64)	0.943
PC(40:6) B	0.18 (-0.46, 0.82)	0.998	-0.20 (-1.10, 0.70)	0.943
PC(p-16:0/22:5)/PC(o-16:1/22:5)	0.29 (-0.40, 0.97)	0.949	0.11 (-1.01, 1.23)	0.943
PC(p-16:0/22:6)/PC(o-16:0/22:6)	0.36 (-0.22, 0.93)	0.949	-0.27 (-1.49, 0.96)	0.943
PC(p-16:0/22:6)/PC(o-16:1/22:6)	0.17 (-0.45, 0.80)	0.998	0.55 (-0.45, 1.56)	0.816
PC(p-16:1/24:2)/PC(o-16:2/24:2)	-0.05 (-0.67, 0.57)	0.998	-0.13 (-1.15, 0.89)	0.943
PC(p-16:1/24:4)/PC(o-16:2/24:4)	0.16 (-0.46, 0.78)	0.998	0.16 (-0.76, 1.08)	0.943
PC(p-16:1/26:2)/PC(o-16:2/26:2)	0.26 (-0.37, 0.89)	0.949	1.12 ( 0.03, 2.21)	0.66
PC(p-18:0/20:3)/PC(o-18:0/20:3)	0.06 (-0.58, 0.71)	0.998	0.17 (-0.70, 1.05)	0.943
PC(p-18:1/20:4)/PC(o-18:2/20:4)	0.32 (-0.31, 0.96)	0.949	0.51 (-0.39, 1.40)	0.801
PC(p-38:4)/PC(o-38:5) B	0.33 (-0.28, 0.93)	0.949	0.27 (-0.88, 1.42)	0.943
PC(p-38:5)/PC(o-38:6) B	0.43 (-0.19, 1.05)	0.949	0.27 (-0.79, 1.34)	0.943
PC(p-42:5)/PC(o-42:6) A	0.11 (-0.51, 0.74)	0.998	0.71 (-0.27, 1.70)	0.77
PE(36:1) B	0.14 (-0.57, 0.84)	0.998	-0.76 (-1.56, 0.05)	0.66
SM(d14:1/29:0) A	0.67 ( 0.04, 1.29)	0.949	0.70 (-0.16, 1.57)	0.66
SM(d14:1/29:0) B	0.31 (-0.25, 0.88)	0.949	0.80 (-0.02, 1.62)	0.66
SM(d15:0/16:1)	-0.31 (-0.86, 0.25)	0.949	0.15 (-0.78, 1.08)	0.943
SM(d17:0/18:2) A	0.36 (-0.25, 0.98)	0.949	-0.55 (-1.73, 0.62)	0.917
SM(d17:0/18:2) B	0.10 (-0.55, 0.74)	0.998	0.19 (-0.75, 1.13)	0.943
SM(d30:1) A	-0.34 (-0.95, 0.27)	0.949	-0.09 (-1.13, 0.94)	0.943
SM(d30:1) B	-0.45 (-1.06, 0.16)	0.949	0.12 (-0.74, 0.97)	0.943
SM(d32:1) A	0.13 (-0.49, 0.75)	0.998	0.13 (-0.74, 1.00)	0.943
SM(d32:1) B	0.00 (-0.61, 0.60)	0.999	0.15 (-0.66, 0.96)	0.943
SM(d32:2) A	0.37 (-0.20, 0.94)	0.949	0.22 (-0.83, 1.27)	0.943
SM(d32:2) B	-0.28 (-0.91, 0.35)	0.949	0.49 (-0.52, 1.51)	0.917
SM(d33:1) A	0.14 (-0.46, 0.75)	0.998	-0.07 (-1.03, 0.89)	0.949
SM(d33:1) B	0.12 (-0.51, 0.75)	0.998	0.60 (-0.33, 1.53)	0.801
SM(d34:2) A	0.32 (-0.34, 0.98)	0.949	-0.35 (-1.42, 0.72)	0.943
SM(d36:2) A	0.43 (-0.24, 1.10)	0.949	0.22 (-0.70, 1.14)	0.943
SM(d36:2) B	0.41 (-0.23, 1.04)	0.949	0.30 (-0.65, 1.24)	0.943
SM(d36:3) A	0.43 (-0.21, 1.07)	0.949	-0.52 (-1.79, 0.75)	0.943
SM(d36:3) B	0.40 (-0.24, 1.04)	0.949	-0.11 (-1.20, 0.97)	0.943
SM(d37:1) A	0.28 (-0.37, 0.93)	0.949	-0.02 (-1.09, 1.04)	0.987
SM(d37:1) B	0.23 (-0.35, 0.80)	0.949	0.53 (-0.40, 1.46)	0.801
SM(d38:1) A	0.44 (-0.18, 1.06)	0.949	0.35 (-0.71, 1.42)	0.943
SM(d38:1) B	0.25 (-0.33, 0.83)	0.949	0.25 (-0.64, 1.14)	0.943
SM(d38:2) A	0.26 (-0.37, 0.90)	0.949	0.18 (-0.87, 1.23)	0.943
SM(d38:2) B	0.16 (-0.50, 0.82)	0.998	0.85 (-0.20, 1.90)	0.66
SM(d39:1) A	0.48 (-0.16, 1.11)	0.949	-0.15 (-1.30, 0.99)	0.943
SM(d39:1) B	0.22 (-0.36, 0.81)	0.949	0.11 (-0.84, 1.05)	0.943
SM(d39:2)	0.04 (-0.60, 0.68)	0.998	0.12 (-0.87, 1.10)	0.943
SM(d40:1) A	0.31 (-0.32, 0.94)	0.949	0.07 (-0.86, 1.00)	0.949
SM(d40:1) B	0.06 (-0.61, 0.72)	0.998	0.03 (-0.96, 1.03)	0.978
SM(d40:2) B	0.05 (-0.57, 0.68)	0.998	-0.17 (-1.23, 0.90)	0.943
SM(d40:2) C	0.01 (-0.63, 0.65)	0.999	-0.34 (-1.42, 0.74)	0.943
SM(d41:1) A	0.53 (-0.11, 1.17)	0.949	-0.04 (-1.06, 0.98)	0.978
SM(d41:2)	0.15 (-0.50, 0.79)	0.998	-0.14 (-1.18, 0.90)	0.943
SM(d41:2) A	0.32 (-0.33, 0.98)	0.949	0.17 (-0.62, 0.95)	0.943
SM(d41:2) B	0.29 (-0.34, 0.92)	0.949	-0.21 (-1.33, 0.92)	0.943
SM(d43:1) A	0.39 (-0.23, 1.02)	0.949	0.53 (-0.40, 1.45)	0.801
TAG(50:2)	0.31 (-0.37, 0.99)	0.949	-0.82 (-1.78, 0.15)	0.66
TAG(52:6)/TAG(16:1/18:2/18:3)	0.04 (-0.60, 0.69)	0.998	-0.50 (-1.24, 0.25)	0.801
TAG(54:6) C	0.16 (-0.55, 0.88)	0.998	-0.82 (-1.74, 0.11)	0.66
TAG(54:7)/TAG(16:0/16:1/22:6)	0.04 (-0.62, 0.71)	0.998	-0.71 (-1.48, 0.06)	0.66
TAG(54:7)/TAG(16:0/18:2/20:5)	-0.04 (-0.73, 0.65)	0.998	-0.80 (-1.72, 0.12)	0.66
TAG(56:7) A	0.11 (-0.63, 0.84)	0.998	-0.62 (-1.61, 0.37)	0.801
TAG(56:8) A	-0.17 (-0.91, 0.58)	0.998	-0.32 (-1.20, 0.56)	0.943
TAG(56:8) B	0.00 (-0.77, 0.77)	0.999	-0.84 (-1.76, 0.08)	0.66
TAG(56:9)	-0.17 (-0.79, 0.46)	0.998	-0.26 (-1.01, 0.50)	0.943
TAG(58:10)	0.09 (-0.47, 0.65)	0.998	0.04 (-0.54, 0.61)	0.949
TAG(58:9)	-0.03 (-0.74, 0.67)	0.998	-0.33 (-1.10, 0.45)	0.943
Prospective analysis
CER(d40:2)	0.70 (0.41, 1.19)	0.533	1.70 (0.84, 3.45)	0.809
PC(35:2) B	1.32 (0.76, 2.31)	0.698	1.21 (0.58, 2.50)	0.871
PC(35:4)	1.12 (0.58, 2.18)	0.978	1.29 (0.41, 4.07)	0.871
PC(37:2)	1.16 (0.67, 2.00)	0.936	0.96 (0.49, 1.90)	0.95
PC(37:5)	0.86 (0.46, 1.60)	0.936	1.33 (0.39, 4.56)	0.871
PC(38:6) A	1.76 (0.80, 3.84)	0.533	1.54 (0.67, 3.55)	0.871
PC(p-14:0/22:2)/PC(o-14:1/22:2)	1.81 (0.97, 3.36)	0.434	1.22 (0.65, 2.31)	0.871
PC(p-16:0/20:5)/PC(o-16:0/20:5)	0.96 (0.41, 2.26)	0.978	1.26 (0.51, 3.08)	0.871
PC(p-16:0/22:5)/PC(o-16:1/22:5)	1.76 (1.09, 2.85)	0.312	1.65 (0.77, 3.55)	0.809
PC(p-16:1/24:2)/PC(o-16:2/24:2)	1.60 (1.01, 2.55)	0.408	1.78 (1.09, 2.89)	0.661
PC(p-16:1/24:4)/PC(o-16:2/24:4)	1.61 (0.97, 2.68)	0.434	1.07 (0.44, 2.59)	0.95
PC(p-18:1/20:4)/PC(o-18:2/20:4)	0.80 (0.45, 1.40)	0.757	0.52 (0.24, 1.13)	0.809
PC(p-22:3/18:5)/PC(o-22:4/18:5)	0.77 (0.48, 1.24)	0.698	0.81 (0.35, 1.86)	0.871
PC(p-34:2)/PC(o-34:3)	1.96 (1.12, 3.44)	0.312	0.85 (0.45, 1.61)	0.871
PC(p-36:1)/PC(o-36:2) A	1.50 (0.85, 2.66)	0.533	1.43 (0.76, 2.69)	0.86
PC(p-36:1)/PC(o-36:2) B	1.40 (0.72, 2.75)	0.698	1.85 (0.92, 3.74)	0.809
PC(p-36:2)/PC(o-36:3)	2.19 (1.09, 4.37)	0.312	1.22 (0.62, 2.39)	0.871
PC(p-36:3)/PC(o-36:4)	1.40 (0.85, 2.28)	0.533	0.98 (0.50, 1.93)	0.95
PC(p-36:4)/PC(o-36:5)	1.20 (0.67, 2.15)	0.889	0.64 (0.27, 1.51)	0.871
PC(p-38:3)/PC(o-38:4) B	1.43 (0.85, 2.40)	0.533	0.80 (0.35, 1.84)	0.871
PC(p-38:4)/PC(o-38:5) A	1.39 (0.91, 2.12)	0.533	0.92 (0.48, 1.78)	0.95
PC(p-38:4)/PC(o-38:5) B	1.61 (0.88, 2.97)	0.533	0.77 (0.26, 2.33)	0.871
PC(p-38:5)/PC(o-38:6) B	1.05 (0.63, 1.76)	0.978	0.73 (0.32, 1.64)	0.871
PC(p-38:6)/PC(o-38:7)	1.31 (0.70, 2.43)	0.727	0.59 (0.31, 1.13)	0.809
PC(p-40:6)/PC(o-40:7) B	2.13 (1.09, 4.15)	0.312	0.54 (0.24, 1.22)	0.809
PC(p-42:5)/PC(o-42:6) A	1.46 (0.77, 2.75)	0.653	1.08 (0.41, 2.88)	0.95
PE(p-16:0/18:1)/PE(o-16:0/18:1)	1.01 (0.45, 2.27)	0.982	1.42 (0.78, 2.58)	0.86
PE(p-18:1/18:2)/PE(o-18:2/18:2)	0.95 (0.47, 1.94)	0.978	1.78 (1.06, 2.97)	0.661
PE(p-36:2)/PE(o-36:3) B	1.34 (0.63, 2.82)	0.757	1.48 (0.81, 2.71)	0.809
PE(p-38:5)/PE(o-38:6) A	0.86 (0.42, 1.76)	0.978	1.05 (0.45, 2.44)	0.95
PE(p-38:5)/PE(o-38:6) B	1.07 (0.58, 1.98)	0.978	1.21 (0.61, 2.42)	0.871
PE(p-40:7)/PE(o-40:8)	0.97 (0.49, 1.94)	0.978	1.15 (0.57, 2.34)	0.892
SM(d17:0/18:2) A	0.99 (0.54, 1.83)	0.982	1.12 (0.50, 2.53)	0.95
SM(d36:3) A	0.91 (0.46, 1.82)	0.978	0.82 (0.39, 1.73)	0.871
SM(d38:2) A	1.08 (0.69, 1.69)	0.978	1.22 (0.59, 2.50)	0.871
SM(d39:2)	0.65 (0.40, 1.05)	0.458	0.85 (0.44, 1.65)	0.871
SM(d40:1) B	0.98 (0.57, 1.68)	0.978	1.67 (0.80, 3.51)	0.809
SM(d40:2) B	0.77 (0.48, 1.25)	0.698	1.34 (0.58, 3.14)	0.871
SM(d40:2) C	1.02 (0.66, 1.59)	0.978	1.67 (0.78, 3.56)	0.809
SM(d41:1) A	1.06 (0.61, 1.83)	0.978	1.30 (0.50, 3.37)	0.871
SM(d41:2)	0.81 (0.53, 1.24)	0.698	1.18 (0.61, 2.29)	0.871
SM(d41:2) B	0.98 (0.60, 1.60)	0.978	1.19 (0.55, 2.60)	0.871
TAG(53:5)/TAG(16:0/17:1/20:4)	0.66 (0.26, 1.66)	0.727	1.05 (0.31, 3.50)	0.95
TAG(54:7)/TAG(16:0/18:2/20:5)	1.30 (0.44, 3.80)	0.936	1.07 (0.34, 3.39)	0.95
TAG(56:9)	1.74 (0.49, 6.21)	0.727	1.12 (0.36, 3.44)	0.95
TAG(58:10)	2.11 (0.73, 6.06)	0.533	1.70 (0.74, 3.88)	0.809
Longitudinal analysis
CE(22:2)	-0.09 (-0.21, 0.02)	0.555	0.02 (-0.13, 0.17)	0.859
PC(35:4)	0.03 (-0.08, 0.14)	0.77	-0.11 (-0.29, 0.08)	0.652
PC(37:4)	0.02 (-0.10, 0.14)	0.77	-0.16 (-0.35, 0.02)	0.422
LPE(20:4)	0.02 (-0.07, 0.10)	0.77	-0.01 (-0.16, 0.13)	0.859
SM(d34:0) B	-0.04 (-0.14, 0.06)	0.77	0.04 (-0.11, 0.19)	0.859
1 β (95% CI) was obtained from the interaction term (obesity status (yes/no) × lipids) in the GEE model. 2 β (95% CI) was obtained from the interaction term (diabetes status (yes/no) × lipids) in the GEE model. **Adjusted for multiple testing using the Storey’s q-value method.

## Sheet: Table S8 
Table S8. Effects of time-varying covariates on cross-sectional associations of lipids in American Indians (lipids with P<0.05 are shown)
	IPTW			Interaction
Lipid	β (95% CI) 1	β (95% CI)2	P-value	β (95% CI)3	q-value*
				(baseline vs. follow-up)
AC(18:0)	0.04 (0, 0.07)	0.04 (-0.01, 0.08)	0.093	0.04 (-0.02, 0.1)	0.59
AC(18:1) A	0.04 (0.01, 0.07)	0.04 (0.01, 0.08)	0.023	0.06 (0, 0.12)	0.487
AC(24:0)	0.04 (0.01, 0.07)	0.02 (-0.03, 0.06)	0.524	0.04 (-0.02, 0.1)	0.566
AC(26:0)	0.05 (0.01, 0.08)	0.04 (-0.01, 0.09)	0.099	0.07 (0, 0.13)	0.487
CE(16:1)	0.06 (0.03, 0.08)	0.03 (0, 0.06)	0.071	0 (-0.05, 0.06)	0.838
CE(18:3)	-0.02 (-0.04, -0.01)	-0.01 (-0.03, 0.02)	0.497	-0.02 (-0.06, 0.02)	0.635
CE(20:4)	-0.01 (-0.02, 0)	-0.03 (-0.05, 0)	0.053	0.02 (-0.02, 0.06)	0.635
CE(22:6)	-0.04 (-0.07, -0.01)	-0.08 (-0.13, -0.03)	0.002	0.02 (-0.04, 0.07)	0.723
CER(d34:1)	0.06 (0.03, 0.09)	0.04 (-0.01, 0.1)	0.115	0.09 (0.03, 0.15)	0.474
CER(d42:2) A	0.07 (0.04, 0.1)	0.07 (0.03, 0.1)	<0.001	0.06 (0, 0.12)	0.487
CER(d42:2) B	0.04 (0.01, 0.07)	0.02 (-0.02, 0.06)	0.294	0.02 (-0.04, 0.07)	0.723
Cholesterol	-0.03 (-0.06, -0.01)	-0.04 (-0.07, -0.01)	0.021	-0.02 (-0.07, 0.04)	0.723
DAG(36:4) A	-0.05 (-0.08, -0.01)	-0.02 (-0.08, 0.03)	0.435	0 (-0.08, 0.07)	0.851
DAG(36:5)	-0.05 (-0.08, -0.02)	-0.04 (-0.08, 0)	0.066	0 (-0.07, 0.07)	0.853
DAG(38:5)	-0.06 (-0.09, -0.02)	-0.02 (-0.08, 0.04)	0.513	0.02 (-0.05, 0.09)	0.742
DAG(38:6)	-0.07 (-0.11, -0.03)	-0.04 (-0.1, 0.01)	0.115	0 (-0.07, 0.07)	0.851
FA(18:3)	-0.05 (-0.07, -0.02)	-0.04 (-0.07, -0.01)	0.003	-0.01 (-0.06, 0.05)	0.816
FA(20:5) B	-0.01 (-0.02, 0)	-0.01 (-0.02, 0.01)	0.464	-0.02 (-0.04, 0.01)	0.635
FA(22:0)	-0.02 (-0.03, -0.01)	0 (-0.03, 0.03)	0.996	0.07 (0.01, 0.13)	0.487
FA(22:1)	0.04 (0, 0.08)	0.03 (-0.01, 0.07)	0.146	0.03 (-0.05, 0.11)	0.723
GlcCer(d14:1(4E)/20:0(2OH))	0.04 (0.01, 0.08)	0 (-0.04, 0.04)	0.989	0.06 (-0.01, 0.12)	0.487
GlcCer(d42:1)	0.03 (0, 0.06)	0.01 (-0.04, 0.05)	0.711	0.04 (-0.01, 0.1)	0.561
LPC(16:1)	0.04 (0.01, 0.07)	0.02 (-0.01, 0.06)	0.227	0 (-0.05, 0.06)	0.847
LPC(17:1)	0.05 (0.02, 0.08)	0.03 (-0.01, 0.07)	0.132	-0.01 (-0.06, 0.05)	0.791
LPC(18:1)	0.05 (0.02, 0.08)	0.03 (-0.01, 0.07)	0.147	0 (-0.05, 0.06)	0.833
LPC(20:1)	0.04 (0.01, 0.06)	0.05 (0.01, 0.1)	0.022	-0.01 (-0.07, 0.04)	0.747
LPC(20:4) A	-0.04 (-0.07, -0.02)	-0.06 (-0.09, -0.03)	<0.001	-0.01 (-0.06, 0.04)	0.756
LPC(20:4) B	-0.04 (-0.07, -0.02)	-0.06 (-0.1, -0.02)	0.004	0 (-0.05, 0.05)	0.842
LPC(20:5)	-0.04 (-0.06, -0.01)	-0.05 (-0.08, -0.01)	0.015	-0.03 (-0.08, 0.02)	0.622
LPC(p-16:0)/LPC(o-16:1)	-0.01 (-0.03, 0)	0 (-0.02, 0.03)	0.825	0.05 (0.01, 0.08)	0.487
LPC(p-18:0)/LPC(o-18:1)	0.05 (0.04, 0.05)	0 (-0.02, 0.03)	0.804	0.06 (0.04, 0.09)	0.009
LPE(20:3)	0.03 (0.01, 0.06)	0.04 (0.01, 0.07)	0.013	-0.02 (-0.07, 0.04)	0.724
PC(17:1/22:5)	-0.05 (-0.08, -0.02)	-0.05 (-0.09, 0)	0.05	0.01 (-0.05, 0.06)	0.812
PC(20:4/22:4)	0.03 (0, 0.06)	0 (-0.04, 0.04)	0.947	0.04 (-0.01, 0.09)	0.565
PC(32:1)	0.04 (0.01, 0.07)	0.02 (-0.02, 0.06)	0.256	0.02 (-0.03, 0.08)	0.708
PC(32:2)	-0.03 (-0.06, -0.01)	-0.05 (-0.08, -0.01)	0.005	0 (-0.05, 0.05)	0.838
PC(33:2)	-0.04 (-0.07, -0.01)	-0.05 (-0.08, -0.01)	0.005	-0.02 (-0.08, 0.03)	0.708
PC(34:1)	0.05 (0.02, 0.08)	0.03 (0, 0.07)	0.068	0.04 (-0.01, 0.1)	0.523
PC(34:3) C	-0.04 (-0.06, -0.01)	-0.03 (-0.06, 0.01)	0.131	0.02 (-0.03, 0.07)	0.723
PC(34:4)	-0.04 (-0.06, -0.01)	-0.04 (-0.07, 0)	0.032	0 (-0.05, 0.05)	0.851
PC(35:4)	-0.06 (-0.08, -0.03)	-0.06 (-0.09, -0.02)	0.003	-0.02 (-0.07, 0.04)	0.742
PC(36:4) C	-0.03 (-0.06, 0)	-0.04 (-0.08, 0.01)	0.104	0.02 (-0.04, 0.07)	0.722
PC(36:5) D	-0.03 (-0.06, 0)	-0.04 (-0.08, 0)	0.04	-0.01 (-0.06, 0.05)	0.821
PC(36:6)	-0.06 (-0.09, -0.03)	-0.06 (-0.1, -0.02)	0.003	-0.01 (-0.06, 0.04)	0.788
PC(37:2)	-0.03 (-0.06, 0)	-0.04 (-0.08, 0)	0.04	0 (-0.06, 0.05)	0.851
PC(37:4)	-0.05 (-0.08, -0.02)	-0.06 (-0.1, -0.03)	0.001	-0.02 (-0.08, 0.04)	0.723
PC(37:5)	-0.04 (-0.07, -0.01)	-0.07 (-0.11, -0.02)	0.005	-0.01 (-0.06, 0.05)	0.807
PC(37:6)	-0.06 (-0.08, -0.03)	-0.06 (-0.09, -0.02)	0.002	0 (-0.05, 0.05)	0.851
PC(38:4) A	0.03 (0, 0.06)	0.01 (-0.03, 0.04)	0.628	0.08 (0.02, 0.13)	0.474
PC(38:4) C	-0.06 (-0.09, -0.03)	-0.05 (-0.09, 0)	0.03	0 (-0.06, 0.06)	0.842
PC(38:6) A	-0.03 (-0.05, 0)	-0.03 (-0.08, 0.01)	0.123	0.01 (-0.04, 0.06)	0.786
PC(38:6) B	-0.05 (-0.08, -0.02)	-0.02 (-0.07, 0.02)	0.279	0.01 (-0.04, 0.07)	0.76
PC(38:6) C	0.04 (0.01, 0.07)	0.02 (-0.02, 0.05)	0.297	0.02 (-0.04, 0.07)	0.742
PC(38:7)	-0.04 (-0.06, -0.01)	-0.05 (-0.08, -0.02)	0.004	-0.01 (-0.06, 0.04)	0.81
PC(39:6)	-0.03 (-0.07, 0)	-0.05 (-0.09, -0.01)	0.016	0 (-0.06, 0.06)	0.853
PC(40:6) B	-0.05 (-0.08, -0.02)	-0.06 (-0.11, -0.02)	0.009	0.03 (-0.03, 0.08)	0.645
PC(40:8)	-0.03 (-0.06, 0)	-0.03 (-0.07, 0)	0.082	0.01 (-0.04, 0.06)	0.783
PC(42:10)	-0.04 (-0.07, -0.01)	-0.04 (-0.08, 0)	0.061	0 (-0.05, 0.06)	0.851
PC(p-16:0/18:5)/PC(o-16:0/18:5)	0.04 (0.01, 0.07)	0.06 (0.01, 0.1)	0.01	0.04 (-0.02, 0.11)	0.564
PC(p-16:0/2:0)/PC(o-16:1/2:0)	0.04 (0.01, 0.07)	0.01 (-0.03, 0.05)	0.516	0.02 (-0.03, 0.07)	0.714
PC(p-16:0/20:5)/PC(o-16:0/20:5)	-0.03 (-0.06, 0)	-0.04 (-0.08, 0)	0.051	0.01 (-0.04, 0.07)	0.747
PC(p-16:0/22:5)/PC(o-16:1/22:5)	-0.05 (-0.08, -0.02)	-0.04 (-0.08, 0)	0.061	0.04 (-0.02, 0.1)	0.585
PC(p-16:0/22:6)/PC(o-16:0/22:6)	-0.05 (-0.07, -0.02)	-0.05 (-0.08, -0.01)	0.006	0.02 (-0.03, 0.08)	0.708
PC(p-16:0/22:6)/PC(o-16:1/22:6)	-0.04 (-0.07, -0.01)	-0.05 (-0.09, -0.01)	0.008	0.01 (-0.05, 0.06)	0.791
PC(p-16:1/24:2)/PC(o-16:2/24:2)	-0.04 (-0.07, -0.01)	-0.05 (-0.09, -0.02)	0.005	0.04 (-0.01, 0.09)	0.564
PC(p-16:1/24:4)/PC(o-16:2/24:4)	-0.04 (-0.07, -0.01)	-0.07 (-0.11, -0.02)	0.005	0.04 (-0.01, 0.1)	0.553
PC(p-16:1/26:2)/PC(o-16:2/26:2)	-0.04 (-0.07, -0.02)	-0.05 (-0.08, -0.01)	0.007	0.03 (-0.02, 0.08)	0.63
PC(p-18:0/20:3)/PC(o-18:0/20:3)	0.04 (0.02, 0.07)	0.05 (0.01, 0.08)	0.006	0.02 (-0.03, 0.08)	0.708
PC(p-18:1/20:4)/PC(o-18:2/20:4)	-0.04 (-0.07, -0.01)	-0.05 (-0.08, -0.02)	0.002	0.02 (-0.04, 0.07)	0.735
PC(p-18:1/26:2)/PC(o-18:2/26:2)	0.03 (0, 0.06)	0.04 (0, 0.07)	0.031	0.03 (-0.03, 0.08)	0.689
PC(p-22:3/18:5)/PC(o-22:4/18:5)	-0.03 (-0.06, 0)	-0.04 (-0.07, 0)	0.052	0.05 (0, 0.11)	0.487
PC(p-38:4)/PC(o-38:5) B	-0.04 (-0.07, -0.01)	-0.03 (-0.08, 0.01)	0.115	0.02 (-0.03, 0.07)	0.723
PC(p-38:5)/PC(o-38:6) B	-0.04 (-0.07, -0.01)	-0.06 (-0.1, -0.02)	0.002	0.03 (-0.03, 0.08)	0.676
PC(p-38:6)/PC(o-38:7)	-0.04 (-0.06, -0.01)	-0.03 (-0.07, 0)	0.074	0.03 (-0.03, 0.08)	0.678
PC(p-40:5)/PC(o-40:6)	-0.03 (-0.06, 0)	-0.01 (-0.05, 0.03)	0.7	0.05 (-0.01, 0.1)	0.537
PC(p-40:6)/PC(o-40:7) B	-0.03 (-0.06, 0)	-0.02 (-0.07, 0.02)	0.264	0.03 (-0.03, 0.08)	0.645
PC(p-42:5)/PC(o-42:6) A	-0.07 (-0.1, -0.04)	-0.09 (-0.13, -0.05)	<0.001	0.01 (-0.04, 0.07)	0.747
PE(18:0/20:3)	0.03 (0, 0.07)	0.02 (-0.02, 0.06)	0.351	0.01 (-0.05, 0.07)	0.774
PE(18:1/20:4)	0.03 (0, 0.06)	0.03 (0, 0.06)	0.068	0.03 (-0.03, 0.08)	0.689
PE(34:1)	0.03 (0, 0.06)	0.02 (-0.02, 0.05)	0.414	0.03 (-0.03, 0.09)	0.664
PE(36:1) B	0.04 (0.01, 0.07)	0.05 (0.02, 0.08)	0.005	0.03 (-0.02, 0.09)	0.605
PE(36:3)	0.03 (0, 0.06)	0.03 (0, 0.07)	0.07	0.03 (-0.03, 0.09)	0.645
PE(p-36:4)/PE(o-36:5) A	-0.04 (-0.07, -0.01)	-0.05 (-0.09, -0.01)	0.022	0.03 (-0.03, 0.08)	0.689
PE(p-36:5)/PE(o-36:6)	-0.03 (-0.06, -0.01)	-0.03 (-0.07, 0)	0.04	0.02 (-0.03, 0.07)	0.723
PE(p-38:6)/PE(o-38:7)	-0.04 (-0.06, -0.01)	-0.04 (-0.08, 0)	0.042	0.06 (0, 0.11)	0.487
PE(p-40:7)/PE(o-40:8)	-0.03 (-0.05, 0)	-0.03 (-0.06, 0)	0.067	0.07 (0.02, 0.12)	0.487
PG(17:0/19:0)	0.03 (0.01, 0.06)	0.04 (0.01, 0.07)	0.006	-0.05 (-0.1, 0.01)	0.504
PI(18:0/20:3) A	0.04 (0.01, 0.07)	0.01 (-0.02, 0.04)	0.544	0.04 (-0.01, 0.1)	0.557
PI(18:0/22:5)	0.04 (0.01, 0.06)	0.04 (0.01, 0.07)	0.022	0.05 (0, 0.11)	0.487
SM(d14:1/29:0) A	-0.07 (-0.1, -0.04)	-0.06 (-0.11, -0.01)	0.016	-0.01 (-0.07, 0.04)	0.753
SM(d14:1/29:0) B	-0.06 (-0.09, -0.03)	-0.08 (-0.13, -0.03)	0.003	0.02 (-0.03, 0.08)	0.69
SM(d15:0/16:1)	-0.07 (-0.1, -0.04)	-0.11 (-0.15, -0.06)	<0.001	0 (-0.05, 0.06)	0.851
SM(d17:0/18:2) A	-0.08 (-0.12, -0.05)	-0.09 (-0.14, -0.04)	0.001	0 (-0.06, 0.05)	0.842
SM(d17:0/18:2) B	-0.06 (-0.09, -0.03)	-0.09 (-0.15, -0.04)	0.001	-0.01 (-0.07, 0.05)	0.775
SM(d30:1) A	-0.07 (-0.1, -0.03)	-0.09 (-0.13, -0.05)	<0.001	0.05 (0, 0.11)	0.487
SM(d30:1) B	-0.06 (-0.09, -0.03)	-0.09 (-0.14, -0.04)	<0.001	0.04 (-0.02, 0.09)	0.567
SM(d32:1) A	-0.05 (-0.08, -0.02)	-0.06 (-0.11, -0.02)	0.003	0.04 (-0.01, 0.1)	0.557
SM(d32:1) B	-0.05 (-0.08, -0.02)	-0.05 (-0.09, -0.01)	0.012	0.04 (-0.01, 0.1)	0.543
SM(d32:2) A	-0.08 (-0.11, -0.05)	-0.07 (-0.11, -0.03)	0.001	0.02 (-0.03, 0.07)	0.722
SM(d32:2) B	-0.1 (-0.13, -0.06)	-0.11 (-0.16, -0.06)	<0.001	-0.01 (-0.06, 0.05)	0.812
SM(d33:1) A	-0.06 (-0.09, -0.03)	-0.05 (-0.1, -0.01)	0.018	0.03 (-0.03, 0.08)	0.652
SM(d33:1) B	-0.05 (-0.09, -0.02)	-0.04 (-0.08, 0.01)	0.097	0.01 (-0.04, 0.07)	0.757
SM(d34:0) B	0.03 (0, 0.06)	0.04 (-0.01, 0.09)	0.107	0.06 (0, 0.12)	0.487
SM(d34:1) A	0.03 (0, 0.06)	0.04 (0, 0.09)	0.073	0.07 (0.02, 0.12)	0.487
SM(d34:2) A	-0.04 (-0.07, -0.02)	-0.08 (-0.13, -0.03)	0.001	0.03 (-0.02, 0.09)	0.635
SM(d36:1) A	-0.03 (-0.06, 0)	-0.09 (-0.14, -0.03)	0.001	0.04 (-0.02, 0.1)	0.566
SM(d36:1) B	-0.04 (-0.07, -0.01)	-0.05 (-0.1, -0.01)	0.017	0.04 (-0.02, 0.1)	0.575
SM(d36:2) A	-0.07 (-0.1, -0.04)	-0.11 (-0.17, -0.06)	<0.001	0.02 (-0.04, 0.08)	0.746
SM(d36:2) B	-0.06 (-0.09, -0.03)	-0.11 (-0.17, -0.05)	<0.001	0.04 (-0.01, 0.1)	0.561
SM(d36:3) A	-0.09 (-0.12, -0.06)	-0.12 (-0.18, -0.07)	<0.001	0.01 (-0.05, 0.06)	0.812
SM(d36:3) B	-0.08 (-0.11, -0.05)	-0.14 (-0.19, -0.09)	<0.001	0 (-0.06, 0.05)	0.838
SM(d37:1) A	-0.1 (-0.13, -0.06)	-0.13 (-0.19, -0.07)	<0.001	0.02 (-0.04, 0.08)	0.737
SM(d37:1) B	-0.09 (-0.12, -0.06)	-0.11 (-0.16, -0.06)	<0.001	0.01 (-0.05, 0.06)	0.8
SM(d38:1) A	-0.09 (-0.12, -0.06)	-0.09 (-0.14, -0.04)	<0.001	0.04 (-0.02, 0.09)	0.582
SM(d38:1) B	-0.09 (-0.12, -0.06)	-0.07 (-0.12, -0.02)	0.008	0.05 (0, 0.1)	0.487
SM(d38:2) A	-0.09 (-0.12, -0.06)	-0.12 (-0.17, -0.07)	<0.001	0 (-0.05, 0.06)	0.847
SM(d38:2) B	-0.09 (-0.12, -0.06)	-0.14 (-0.19, -0.08)	<0.001	-0.01 (-0.07, 0.04)	0.757
SM(d39:1) A	-0.1 (-0.13, -0.07)	-0.08 (-0.13, -0.03)	0.004	0.02 (-0.04, 0.07)	0.723
SM(d39:1) B	-0.1 (-0.13, -0.07)	-0.07 (-0.12, -0.01)	0.013	0.01 (-0.04, 0.07)	0.747
SM(d39:2)	-0.09 (-0.12, -0.06)	-0.1 (-0.15, -0.05)	<0.001	-0.04 (-0.1, 0.01)	0.557
SM(d40:1) A	-0.06 (-0.09, -0.03)	-0.09 (-0.14, -0.04)	<0.001	0.03 (-0.02, 0.09)	0.609
SM(d40:1) B	-0.06 (-0.09, -0.03)	-0.02 (-0.08, 0.04)	0.488	0.03 (-0.03, 0.09)	0.662
SM(d40:2) B	-0.08 (-0.12, -0.05)	-0.05 (-0.11, 0)	0.07	0 (-0.06, 0.05)	0.843
SM(d40:2) C	-0.06 (-0.09, -0.03)	-0.07 (-0.11, -0.02)	0.006	0 (-0.05, 0.06)	0.853
SM(d40:3)	-0.04 (-0.07, 0)	-0.03 (-0.08, 0.03)	0.341	0 (-0.06, 0.06)	0.855
SM(d41:1) A	-0.07 (-0.11, -0.04)	-0.1 (-0.15, -0.04)	<0.001	0.02 (-0.03, 0.08)	0.7
SM(d41:2)	-0.08 (-0.11, -0.05)	-0.12 (-0.16, -0.07)	<0.001	-0.02 (-0.08, 0.03)	0.707
SM(d41:2) A	-0.05 (-0.08, -0.02)	-0.07 (-0.13, -0.02)	0.01	0.06 (0, 0.11)	0.487
SM(d41:2) B	-0.08 (-0.11, -0.05)	-0.13 (-0.18, -0.07)	<0.001	0 (-0.05, 0.06)	0.851
SM(d42:1) A	-0.04 (-0.07, -0.01)	-0.08 (-0.13, -0.03)	0.001	0.03 (-0.03, 0.08)	0.664
SM(d42:1) B	-0.03 (-0.07, 0)	-0.08 (-0.15, -0.01)	0.017	0.05 (0, 0.11)	0.487
SM(d42:2) A	0.03 (0, 0.06)	0.02 (-0.02, 0.06)	0.327	0.06 (0.01, 0.12)	0.487
SM(d43:1) A	-0.07 (-0.11, -0.04)	-0.03 (-0.09, 0.02)	0.279	0.01 (-0.05, 0.07)	0.799
SM(d43:1) B	-0.04 (-0.07, -0.01)	-0.02 (-0.08, 0.03)	0.426	0.03 (-0.03, 0.08)	0.678
SM(d44:2) B	0.03 (0.01, 0.06)	0.03 (-0.01, 0.07)	0.16	0.05 (-0.01, 0.11)	0.501
TAG(50:2)	0.04 (0.01, 0.07)	0.02 (-0.03, 0.07)	0.38	0.02 (-0.04, 0.07)	0.723
TAG(51:5)	-0.03 (-0.07, 0)	-0.02 (-0.06, 0.01)	0.136	-0.02 (-0.09, 0.04)	0.716
TAG(52:4)/TAG(16:1/18:1/18:2)	-0.04 (-0.07, 0)	-0.01 (-0.05, 0.02)	0.501	0 (-0.07, 0.06)	0.838
TAG(52:5)	-0.03 (-0.07, 0)	-0.01 (-0.05, 0.04)	0.795	0 (-0.06, 0.06)	0.853
TAG(52:6)	-0.04 (-0.07, -0.01)	-0.02 (-0.06, 0.02)	0.421	-0.01 (-0.07, 0.04)	0.76
TAG(52:6)/TAG(16:1/18:2/18:3)	-0.04 (-0.06, -0.01)	-0.02 (-0.05, 0.02)	0.38	-0.01 (-0.07, 0.04)	0.762
TAG(54:3)	0.04 (0.01, 0.07)	0.05 (0.02, 0.09)	0.004	0.02 (-0.04, 0.08)	0.708
TAG(54:6) C	-0.05 (-0.08, -0.02)	-0.02 (-0.07, 0.03)	0.41	0 (-0.06, 0.06)	0.851
TAG(54:7)/TAG(16:0/16:1/22:6)	-0.05 (-0.08, -0.02)	-0.03 (-0.07, 0.02)	0.316	-0.01 (-0.07, 0.04)	0.746
TAG(54:7)/TAG(16:0/18:2/20:5)	-0.04 (-0.07, -0.02)	-0.03 (-0.07, 0.01)	0.142	0 (-0.05, 0.05)	0.855
TAG(56:7) A	-0.05 (-0.08, -0.01)	-0.02 (-0.06, 0.02)	0.293	0.01 (-0.05, 0.06)	0.821
TAG(56:7) B	-0.04 (-0.07, -0.01)	-0.03 (-0.07, 0.02)	0.239	0.02 (-0.04, 0.08)	0.717
TAG(56:8) A	-0.06 (-0.09, -0.03)	-0.05 (-0.08, -0.01)	0.005	0 (-0.06, 0.07)	0.847
TAG(56:8) B	-0.06 (-0.09, -0.03)	-0.04 (-0.08, 0.01)	0.097	-0.01 (-0.06, 0.05)	0.821
TAG(56:9)	-0.05 (-0.08, -0.03)	-0.05 (-0.08, -0.02)	0.002	-0.02 (-0.08, 0.04)	0.722
TAG(58:10)	-0.06 (-0.09, -0.04)	-0.06 (-0.09, -0.03)	<0.001	-0.05 (-0.11, 0.01)	0.546
TAG(58:9)	-0.06 (-0.09, -0.03)	-0.04 (-0.07, -0.01)	0.008	-0.01 (-0.07, 0.05)	0.812
1β (regression coefficients) and 95% confidence intervals (CIs) were obtained from generalized estimating equation (GEE) model, adjusting for age, sex, study center, BMI, smoking, SBP, diabetes, LDL-c, eGFR and use of lipid-lowering drug.
2β (95% CI) was obtained from the inverse-probability-of-treatment weighting (IPTW) method to account for the effects of time-varying covariates (e.g., BMI, smoking, systolic blood pressure, diabetes, eGFR, LDL-c and the use of lipid-lowering medication).
3β (95% CI) was obtained from the interaction term (visit time (baseline vs. follow-up) × lipids) in the GEE model.
*Adjusted for multiple testing using the Storey’s q-value method. Lipids whose associations with LVMI remained unchanged (both in the IPTW model and the interaction test) are bolded.

## Sheet: Table S9 
Table S9. Plasma lipids cross-sectionally associated with LVMI and E/A (only lipids with q<0.05 are shown)
Lipid	LVMI	E/A
	β (95% CI)*	β (95% CI)*
CE(16:1)	0.06 (0.03, 0.08)	-0.06 (-0.08, -0.04)
CER(d34:1)	0.06 (0.03, 0.09)	-0.04 (-0.06, -0.01)
CER(d42:2) A	0.07 (0.04, 0.1)	-0.04 (-0.06, -0.01)
DAG(38:5)	-0.06 (-0.09, -0.02)	-0.06 (-0.09, -0.03)
DAG(38:6)	-0.07 (-0.11, -0.03)	-0.06 (-0.08, -0.03)
LPC(16:1)	0.04 (0.01, 0.07)	-0.04 (-0.07, -0.02)
PC(34:1)	0.05 (0.02, 0.08)	-0.06 (-0.09, -0.03)
PC(34:4)	-0.04 (-0.06, -0.01)	-0.04 (-0.06, -0.02)
PC(36:6)	-0.06 (-0.09, -0.03)	-0.03 (-0.06, -0.01)
PC(38:6) B	-0.05 (-0.08, -0.02)	-0.04 (-0.07, -0.02)
PC(40:6) B	-0.05 (-0.08, -0.02)	-0.04 (-0.06, -0.01)
PC(p-18:1/20:4)/PC(o-18:2/20:4)	-0.04 (-0.07, -0.01)	0.04 (0.01, 0.06)
PE(36:1) B	0.04 (0.01, 0.07)	-0.06 (-0.08, -0.03)
SM(d17:0/18:2) B	-0.06 (-0.09, -0.03)	0.05 (0.03, 0.08)
SM(d30:1) A	-0.07 (-0.1, -0.03)	-0.05 (-0.07, -0.02)
SM(d30:1) B	-0.06 (-0.09, -0.03)	-0.05 (-0.07, -0.02)
SM(d32:1) A	-0.05 (-0.08, -0.02)	-0.07 (-0.1, -0.04)
SM(d32:1) B	-0.05 (-0.08, -0.02)	-0.07 (-0.1, -0.04)
SM(d38:2) A	-0.09 (-0.12, -0.06)	0.04 (0.01, 0.06)
SM(d38:2) B	-0.09 (-0.12, -0.06)	0.07 (0.04, 0.09)
SM(d39:2)	-0.09 (-0.12, -0.06)	0.06 (0.03, 0.09)
SM(d40:2) B	-0.08 (-0.12, -0.05)	0.06 (0.03, 0.08)
SM(d40:2) C	-0.06 (-0.09, -0.03)	0.03 (0.01, 0.06)
SM(d41:2)	-0.08 (-0.11, -0.05)	0.06 (0.03, 0.09)
SM(d41:2) B	-0.08 (-0.11, -0.05)	0.05 (0.02, 0.07)
TAG(50:2)	0.04 (0.01, 0.07)	-0.07 (-0.1, -0.04)
TAG(54:6) C	-0.05 (-0.08, -0.02)	-0.05 (-0.07, -0.02)
TAG(54:7)/TAG(16:0/16:1/22:6)	-0.05 (-0.08, -0.02)	-0.03 (-0.06, -0.01)
TAG(54:7)/TAG(16:0/18:2/20:5)	-0.04 (-0.07, -0.02)	-0.03 (-0.06, -0.01)
TAG(56:7) A	-0.05 (-0.08, -0.01)	-0.03 (-0.05, -0.01)
TAG(56:8) B	-0.06 (-0.09, -0.03)	-0.04 (-0.06, -0.02)
*β (regression coefficients) and 95% confidence intervals (CIs) were obtained from generalized estimating equation (GEE) model, adjusting for age, sex, study center, BMI, smoking, SBP, diabetes, LDL-c, eGFR and use of lipid-lowering drug.

## Sheet: Table S10 
Table S10. Plasma lipids cross-sectionally associated with LVMI and deceleration time (only lipids with q<0.05 are shown)
Lipid	LVMI	Deceleration time
	β (95% CI)*	β (95% CI) *
LPC(20:5)	-0.04 (-0.06, -0.01)	-0.06 (-0.1, -0.03)
LPC(p-18:0)/LPC(o-18:1)	0.05 (0.04, 0.05)	-0.02 (-0.02, -0.01)
PC(34:4)	-0.04 (-0.06, -0.01)	-0.06 (-0.09, -0.02)
PC(p-16:0/22:6)/PC(o-16:0/22:6)	-0.05 (-0.07, -0.02)	-0.05 (-0.08, -0.02)
SM(d38:1) A	-0.09 (-0.12, -0.06)	-0.06 (-0.1, -0.03)
SM(d39:1) A	-0.1 (-0.13, -0.07)	-0.07 (-0.11, -0.04)
SM(d39:1) B	-0.1 (-0.13, -0.07)	-0.06 (-0.1, -0.03)
SM(d39:2)	-0.09 (-0.12, -0.06)	-0.06 (-0.1, -0.03)
SM(d41:2) B	-0.08 (-0.11, -0.05)	-0.07 (-0.1, -0.03)
*β (regression coefficients) and 95% confidence intervals (CIs) were obtained from generalized estimating equation (GEE) model, adjusting for age, sex, study center, BMI, smoking, SBP, diabetes, LDL-c, eGFR and use of lipid-lowering drug.

[truncated: 1 more sheets: Table S11]
