# Supplementary material for: Longitudinal lipidomic profiles of left ventricular mass and left ventricular hypertrophy in American Indians
Source: JCI Insight. 2024 Oct 15;9(22):e181172. doi: 10.1172/jci.insight.181172 (PMC11601894; doi:10.1172/jci.insight.181172)
Supplement: Supporting data values [file jciinsight-9-181172-s284.xlsx]

## Sheet: Figure 1
Lipids Name	SHFS	BHS	Meta-analysis
AC(18:0)	0.04	0.04	0.04
AC(26:0)	0.05	0.1	0.07
CER(d34:1)	0.06	0.002	0.04
Cholesterol	-0.03	0.002	-0.03
FA(22:1)	0.04	0.03	0.04
LPC(16:1)	0.04	0.05	0.04
LPC(18:1)	0.05	0.04	0.05
LPC(20:4) A	-0.04	0.06	0.01
LPC(20:4) B	-0.04	0.06	0.01
PC(34:4)	-0.04	0.04	0
PC(38:6) A	-0.03	-0.02	-0.03
PC(38:6) B	-0.05	-0.02	-0.04
PC(38:6) C	0.04	-0.02	0.01
PC(40:6) B	-0.05	-0.05	-0.05
SM(d32:1) A	-0.05	0	-0.03
SM(d32:1) B	-0.05	0	-0.03
SM(d36:2) A	-0.07	-0.15	-0.1
SM(d36:2) B	-0.06	-0.15	-0.1
SM(d38:1) A	-0.09	-0.03	-0.06
SM(d38:1) B	-0.09	-0.03	-0.06
SM(d42:2) A	0.03	-0.02	0.01

## Sheet: Figure 2
Lipids Name	Incident LVH	Incident CHD
CER(d40:2)	0.65	0.8
PC(35:2) B	0.69	0.89
PC(35:4)	0.61	0.84
PC(37:2)	0.66	0.76
PC(37:5)	0.6	0.8
PC(38:6) A	0.58	0.67
PC(p-14:0/22:2)/PC(o-14:1/22:2)	0.67	0.87
PC(p-16:0/20:5)/PC(o-16:0/20:5)	0.6	0.82
PC(p-16:0/22:5)/PC(o-16:1/22:5)	0.57	1.07
PC(p-16:1/24:2)/PC(o-16:2/24:2)	0.7	0.97
PC(p-16:1/24:4)/PC(o-16:2/24:4)	0.65	1.03
PC(p-18:1/20:4)/PC(o-18:2/20:4)	0.57	1.01
PC(p-22:3/18:5)/PC(o-22:4/18:5)	0.53	1.02
PC(p-34:2)/PC(o-34:3)	0.61	0.74
PC(p-36:1)/PC(o-36:2) A	0.66	0.8
PC(p-36:1)/PC(o-36:2) B	0.56	0.75
PC(p-36:2)/PC(o-36:3)	0.52	0.74
PC(p-36:3)/PC(o-36:4)	0.68	1.08
PC(p-36:4)/PC(o-36:5)	0.63	0.85
PC(p-38:3)/PC(o-38:4) B	0.66	1.02
PC(p-38:4)/PC(o-38:5) A	0.65	1.05
PC(p-38:4)/PC(o-38:5) B	0.54	0.92
PC(p-38:5)/PC(o-38:6) B	0.51	0.95
PC(p-38:6)/PC(o-38:7)	0.66	1
PC(p-40:6)/PC(o-40:7) B	0.61	1.1
PC(p-42:5)/PC(o-42:6) A	0.65	0.91
PE(p-16:0/18:1)/PE(o-16:0/18:1)	0.59	0.68
PE(p-18:1/18:2)/PE(o-18:2/18:2)	0.63	0.62
PE(p-36:2)/PE(o-36:3) B	0.65	0.71
PE(p-38:5)/PE(o-38:6) A	0.54	0.8
PE(p-38:5)/PE(o-38:6) B	0.57	1.01
PE(p-40:7)/PE(o-40:8)	0.61	1.09
SM(d17:0/18:2) A	0.62	0.78
SM(d36:3) A	0.6	0.8
SM(d38:2) A	0.63	0.87
SM(d39:2)	0.65	0.84
SM(d40:1) B	0.64	0.76
SM(d40:2) B	0.6	0.77
SM(d40:2) C	0.67	0.88
SM(d41:1) A	0.64	0.89
SM(d41:2)	0.56	0.81
SM(d41:2) B	0.54	0.89
TAG(53:5)/TAG(16:0/17:1/20:4)	0.45	0.71
TAG(54:7)/TAG(16:0/18:2/20:5)	0.5	0.77
TAG(56:9)	0.39	0.79
TAG(58:10)	0.51	0.95

## Sheet: Figure 3
Participants	Incident LVH	Normal	Total
Training sample (Dakota and Arizona)	42	720	762
Testing sample (Oklahoma)	37	638	675

## Sheet: Figure 4
Lipids Name	Regression Coefficient
CE(22:2)	0.06
CER(d40:0)	0.08
CER(d41:1)	-0.07
CER(d43:1)	-0.06
DAG(38:6)	-0.08
FA(10:0)	0.07
FA(13:0)	0.06
FA(18:1)	0.06
LPC(18:2)	-0.07
LPC(18:3)	-0.08
LPC(20:4) B	-0.08
LPC(24:0)	-0.07
LPC(o-16:0)	0.07
LPE(20:4)	-0.09
PC(35:2) A	-0.07
PC(35:4)	-0.11
PC(36:3) B	0.07
PC(37:4)	-0.15
PC(38:2)	0.06
PC(38:3)	0.09
PC(38:4) C	-0.1
PC(38:6) C	0.08
PC(p-14:0/22:3)/PC(o-14:0/22:3)	0.08
PC(p-22:4/24:2)/PC(o-22:5/24:2)	0.06
PC(p-38:5)/PC(o-38:6) A	0.07
PC(p-40:6)/PC(o-40:7) A	0.07
PE(16:0/22:5)	0.07
SM(d17:0/18:2) A	-0.07
SM(d18:0/24:1)	0.05
SM(d34:0) A	0.09
SM(d34:0) B	0.13
SM(d36:2) B	-0.07
TAG(42:0)	-0.04
TAG(42:2)	-0.07
TAG(46:3) A	-0.06
TAG(46:4) A	-0.07
TAG(48:4) A	-0.08
TAG(48:4) B	-0.07
TAG(48:5)	-0.07
TAG(50:5)	-0.07
TAG(51:5)	-0.1
TAG(53:5)	-0.08
TAG(54:6)/TAG(16:0/18:2/20:4)	-0.06
TAG(54:7) A	-0.07
TAG(55:5)/TAG(17:0/18:1/20:4)	-0.07
TAG(56:5) C	-0.06
TAG(56:6)	-0.07
TAG(56:7) A	-0.09
TAG(56:8) A	-0.1
TAG(56:9)	-0.06
TAG(58:10)	-0.09
TAG(58:9)	-0.09

## Sheet: Figure S1
Baseline		Follow-up
PC1 (%)	PC2 (%)	PC1 (%)	PC2 (%)
16.6	7.48	12.3	6.39

## Sheet: Figure S3
Lipids Name	Change in BMI	Change in SBP	Change in DBP	Change in Glucose	Change in Insulin	Change in IR
CE(22:2)	0.017429	-0.00427819	-0.000479207	0.0105654	0.0218169	0.026899
CER(d40:0)	0.0744612	0.0628166	0.0760457	0.142241	0.0230365	0.0396344
CER(d41:1)	0.00473448	-0.0163503	0.00675464	0.0496866	0.00805839	-0.000968754
CER(d43:1)	-0.0100006	-0.00528585	-0.00692685	0.030422	0.012447	0.0118537
DAG(38:6)	0.0487266	-0.0138906	-0.000423518	0.182775	0.0524754	0.0741073
FA(10:0)	-0.0135567	0.0242461	0.0331925	0.0128454	-0.00850594	-0.0114318
FA(13:0)	0.0205638	-0.00354144	-0.000370147	-0.00670793	-0.0107965	-0.011566
FA(18:1)	0.0468781	0.0146722	0.00490236	0.00465687	-0.119534	-0.117674
LPC(18:2)	-0.133005	0.0120588	0.0138361	0.0149566	-0.00841396	0.00520143
LPC(18:3)	-0.0665469	0.00978075	-0.0163906	0.000421928	0.0110788	0.00799027
LPC(20:4) B	-0.0880977	0.0133004	0.00109519	-0.021358	-0.0343578	-0.0280737
LPC(24:0)	-0.084016	0.0103191	-0.027799	-0.0360522	-0.00034767	-0.0124745
LPC(o-16:0)	0.0404725	-0.0175641	0.00432847	-0.0335612	0.0197214	0.0160915
LPE(20:4)	-0.0690085	-0.00182489	-0.0200049	-0.0170796	-0.0274272	-0.0284713
PC(35:2) A	-0.056618	-0.0362256	-0.0268004	0.0063193	-0.027744	-0.0283281
PC(35:4)	-0.0361641	-0.106683	-0.0962654	0.035362	0.0178163	0.0269813
PC(36:3) B	0.0668843	0.00516874	0.0261342	0.00564561	0.0326275	0.0373416
PC(37:4)	-0.106303	-0.105569	-0.0849547	0.000423051	-0.0669132	-0.0656024
PC(38:2)	0.0332506	0.00754466	0.01521	-0.0848606	0.0240967	0.0232759
PC(38:3)	0.186326	-0.00266327	0.0344271	-0.0909478	0.0909607	0.079113
PC(38:4) C	0.0460899	-0.0347633	-0.0155216	-0.0387685	0.00853535	0.00714943
PC(38:6) C	0.0720507	-0.00679128	0.0213929	-0.0138731	-0.00213587	0.00284558
PC(p-14:0/22:3)/PC(o-14:0/22:3)	-0.00462689	-0.00447055	0.00617107	-0.0478811	0.0243956	0.0177715
PC(p-22:4/24:2)/PC(o-22:5/24:2)	0.0434627	-0.0248334	-0.0516229	-0.0319722	0.00633225	0.0306505
PC(p-38:5)/PC(o-38:6) A	0.106238	-0.0210771	-0.00367703	0.00868309	0.0453929	0.0410824
PC(p-40:6)/PC(o-40:7) A	0.0899073	-0.0443656	-0.0394953	0.0125497	0.0442545	0.052572
PE(16:0/22:5)	-0.0271475	-0.00864126	0.00786449	0.0162407	0.00660106	0.0166314
SM(d17:0/18:2) A	0.0320565	-0.0736246	-0.0416926	-0.00992737	-0.00239837	0.010673
SM(d18:0/24:1)	0.0390677	0.0473751	0.0567957	0.0186184	-0.00759068	-0.00207521
SM(d34:0) A	0.01527	0.0634228	0.0800105	0.0235199	-0.0162752	-0.00553094
SM(d34:0) B	0.00859096	0.0609105	0.0645805	-0.0079466	-0.0344633	-0.0374193
SM(d36:2) B	0.0396314	-0.0219386	-0.00573795	0.0259185	-0.00331379	0.00367555
TAG(42:0)	0.0130585	-0.0116877	0.0088102	0.0585072	0.0694655	0.0747753
TAG(42:2)	0.00961551	-0.0199569	-0.00586388	0.0631416	0.0727014	0.0822629
TAG(46:3) A	0.027119	-0.0195182	-0.00171262	0.116682	0.0977602	0.111386
TAG(46:4) A	0.0108202	-0.0248558	-0.00931356	0.110406	0.0898881	0.105636
TAG(48:4) A	0.0163826	-0.0308102	-0.0257042	0.0681535	0.0770048	0.0781767
TAG(48:4) B	0.00724516	-0.0347111	-0.0281149	0.0516574	0.0630511	0.0677576
TAG(48:5)	0.00188085	-0.0549436	-0.0452038	0.062096	0.0729383	0.0775551
TAG(50:5)	0.0613772	-0.0386006	-0.0313804	0.0890373	0.080428	0.0833966
TAG(51:5)	0.0385552	-0.0550981	-0.0558533	0.0875999	0.0573704	0.0577893
TAG(53:5)	0.0336575	-0.0374311	-0.0384747	0.110295	0.0566061	0.0605289
TAG(54:6)/TAG(16:0/18:2/20:4)	0.0534687	-0.0057862	-0.0433931	0.010418	0.0143827	0.00188101
TAG(54:7) A	0.00448985	0.000646825	-0.0206192	0.0515887	0.0414724	0.0481308
TAG(55:5)/TAG(17:0/18:1/20:4)	0.0788807	-0.100236	-0.0797131	0.0935153	0.0822666	0.0808423
TAG(56:5) C	0.065986	-0.0605591	-0.0381552	0.0908202	0.0219763	0.0209084
TAG(56:6)	0.0689597	-0.0554191	-0.0412262	0.151082	0.0552733	0.053148
TAG(56:7) A	0.0738848	-0.0469126	-0.0387849	0.137662	0.062016	0.0689739
TAG(56:8) A	0.036295	-0.0300996	-0.035269	0.138161	0.0729822	0.0820311
TAG(56:9)	0.0258762	-0.016196	-0.0238196	0.057062	0.0470365	0.0426032
TAG(58:10)	0.0367131	-0.0209184	-0.0417809	0.0889569	0.0401709	0.0486904
TAG(58:9)	0.0503721	-0.038481	-0.0530915	0.104397	0.0455059	0.0502169
